# Supplementary material for: Trends in antimicrobial resistance amongst Salmonella Paratyphi A isolates in Bangladesh: 1999–2021
Source: PLoS Negl Trop Dis. 2023 Nov 8;17(11):e0011723. doi: 10.1371/journal.pntd.0011723 (PMC10659154; doi:10.1371/journal.pntd.0011723)
Supplement: S1 Data — The following information is provided: Randomized_ID: ID of the isolates included in this study. Sites_F: Hospital/health care facility from which the sample was collected (BSHI: Bangladesh Shishu Hospital and Insitute, SSFH: Shishu Shashtya Foundation Hospital, PDC1,2 and 3: Popular Diagnostic centers). IPDOPD: Department where the sample was collected from (IPD: In-patient department; OPD: out-patient department). BloodReceiveDate: Date of blood collection. Year: Year of blood collection. Sex: Sex of the child (Male, Female, Data not found). AgeInMonths: Age of the child in months. AmpicillinZCat: Categorical reading from the disc diffusion test for Ampicillin based on CLSI guidelines (Susceptible, Intermediate, Resistant, Data not found). ChloramphenicolZCat: Categorical reading from the disc diffusion test for Chloramphenicol based on CLSI guidelines (Susceptible, Intermediate, Resistant, Data not found). CotrimoxazoleZCat: Categorical reading from the disc diffusion test for Cotrimoxazole based on CLSI guidelines (Susceptible, Intermediate, Resistant, Data not found). CiprofloxacinZCat: Categorical reading from the disc diffusion test for Ciprofloxacin based on CLSI guidelines (Susceptible, Intermediate, Resistant, Data not found). CeftriaxoneZCat: Categorical reading from the disc diffusion test for Ceftriaxone based on CLSI guidelines (Susceptible, Intermediate, Resistant, Data not found). AzithromycinZCat: Categorical reading from the disc diffusion test for Azithromycin based on CLSI guidelines (Susceptible, Intermediate, Resistant, Data not found). Isolate_available: If the Isolate was Biobanked (Yes, No). CIPMIC: MIC determined using dilution testing for Ciprofloxacin. CIPMIC_Cat: Categorical reading of the MIC test for Ciprofloxacin based on CLSI guidelines (Susceptible, Intermediate and Resistant). CROMIC: MIC determined using dilution testing for Ceftriaxone. CROMIC_Cat: Categorical reading of the MIC test for Ceftriaxone based on CLSI guidelines (Susc [file pntd.0011723.s003.xlsx]

## Sheet: Final_dataset
Randomized_ID	Sites_F	IPDOPD	BloodReceiveDate	Year	Sex	AgeInMonths	AmpicillinZCat	ChloramphenicolZCat	CotrimoxazoleZCat	CiprofloxacinZCat	CeftriaxoneZCat	AzithromycinZCat	Isolate_available	CIPMIC	CIPMIC_Cat	CROMIC	CROMIC_Cat
Paratyphi 01	PDC 1	Outpatient	1999-10-29	1999	Data not found		Susceptible	Susceptible	Susceptible	Susceptible	Susceptible	Susceptible	Yes	0.0156	Susceptible	0.0156	Susceptible
Paratyphi 02	PDC 1	Outpatient	2000-01-20	2000	Female	84	Susceptible	Susceptible	Susceptible	Data not found	Data not found	Data not found	No	Isolate not available	Isolate not available	Isolate not available	Isolate not available
Paratyphi 03	PDC 1	Outpatient	2000-03-12	2000	Male	44	Susceptible	Susceptible	Susceptible	Data not found	Data not found	Data not found	No	Isolate not available	Isolate not available	Isolate not available	Isolate not available
Paratyphi 04	PDC 1	Outpatient	2000-03-15	2000	Male	84	Susceptible	Susceptible	Susceptible	Data not found	Data not found	Data not found	No	Isolate not available	Isolate not available	Isolate not available	Isolate not available
Paratyphi 05	PDC 1	Outpatient	2000-03-31	2000	Female	96	Susceptible	Susceptible	Susceptible	Data not found	Data not found	Data not found	No	Isolate not available	Isolate not available	Isolate not available	Isolate not available
Paratyphi 06	PDC 1	Outpatient	2000-04-12	2000	Male	22	Susceptible	Susceptible	Susceptible	Data not found	Data not found	Data not found	No	Isolate not available	Isolate not available	Isolate not available	Isolate not available
Paratyphi 07	PDC 1	Outpatient	2000-04-13	2000	Male	60	Susceptible	Susceptible	Susceptible	Data not found	Data not found	Data not found	No	Isolate not available	Isolate not available	Isolate not available	Isolate not available
Paratyphi 08	PDC 1	Outpatient	2000-04-17	2000	Male	10	Susceptible	Susceptible	Susceptible	Data not found	Data not found	Data not found	No	Isolate not available	Isolate not available	Isolate not available	Isolate not available
Paratyphi 09	PDC 1	Outpatient	2000-04-26	2000	Male	132	Susceptible	Susceptible	Susceptible	Data not found	Data not found	Data not found	No	Isolate not available	Isolate not available	Isolate not available	Isolate not available
Paratyphi 10	PDC 1	Outpatient	2000-06-24	2000	Male	96	Susceptible	Susceptible	Susceptible	Data not found	Data not found	Data not found	No	Isolate not available	Isolate not available	Isolate not available	Isolate not available
Paratyphi 11	PDC 1	Outpatient	2000-06-27	2000	Male	90	Susceptible	Susceptible	Susceptible	Data not found	Data not found	Data not found	No	Isolate not available	Isolate not available	Isolate not available	Isolate not available
Paratyphi 12	PDC 1	Outpatient	2000-07-08	2000	Female	55	Susceptible	Susceptible	Susceptible	Data not found	Data not found	Data not found	No	Isolate not available	Isolate not available	Isolate not available	Isolate not available
Paratyphi 13	PDC 1	Outpatient	2000-07-10	2000	Female	60	Susceptible	Susceptible	Susceptible	Data not found	Data not found	Data not found	No	Isolate not available	Isolate not available	Isolate not available	Isolate not available
Paratyphi 14	PDC 1	Outpatient	2000-07-10	2000	Male	132	Susceptible	Susceptible	Susceptible	Data not found	Data not found	Data not found	No	Isolate not available	Isolate not available	Isolate not available	Isolate not available
Paratyphi 15	PDC 1	Outpatient	2000-07-29	2000	Male	30	Susceptible	Susceptible	Susceptible	Data not found	Data not found	Data not found	No	Isolate not available	Isolate not available	Isolate not available	Isolate not available
Paratyphi 16	PDC 1	Outpatient	2000-08-01	2000	Male	25	Susceptible	Susceptible	Susceptible	Data not found	Data not found	Data not found	No	Isolate not available	Isolate not available	Isolate not available	Isolate not available
Paratyphi 17	PDC 1	Outpatient	2000-08-31	2000	Data not found		Susceptible	Susceptible	Susceptible	Intermediate	Susceptible	Susceptible	Yes	0.25	Intermediate	0.0312	Susceptible
Paratyphi 18	PDC 1	Outpatient	2000-09-19	2000	Female	36	Susceptible	Susceptible	Susceptible	Data not found	Data not found	Data not found	No	Isolate not available	Isolate not available	Isolate not available	Isolate not available
Paratyphi 19	PDC 1	Outpatient	2000-10-02	2000	Female	100	Susceptible	Susceptible	Susceptible	Data not found	Data not found	Data not found	No	Isolate not available	Isolate not available	Isolate not available	Isolate not available
Paratyphi 20	PDC 1	Outpatient	2000-10-06	2000	Female	9	Susceptible	Susceptible	Susceptible	Data not found	Data not found	Data not found	No	Isolate not available	Isolate not available	Isolate not available	Isolate not available
Paratyphi 21	PDC 1	Outpatient	2000-10-10	2000	Female	22	Susceptible	Susceptible	Susceptible	Data not found	Data not found	Data not found	No	Isolate not available	Isolate not available	Isolate not available	Isolate not available
Paratyphi 22	PDC 1	Outpatient	2000-10-10	2000	Male	52	Susceptible	Susceptible	Susceptible	Data not found	Data not found	Data not found	No	Isolate not available	Isolate not available	Isolate not available	Isolate not available
Paratyphi 23	PDC 1	Outpatient	2000-10-31	2000	Male	24	Susceptible	Susceptible	Susceptible	Data not found	Data not found	Data not found	No	Isolate not available	Isolate not available	Isolate not available	Isolate not available
Paratyphi 24	PDC 1	Outpatient	2000-11-08	2000	Male	24	Susceptible	Susceptible	Susceptible	Data not found	Data not found	Data not found	No	Isolate not available	Isolate not available	Isolate not available	Isolate not available
Paratyphi 25	PDC 1	Outpatient	2000-11-08	2000	Female	59	Susceptible	Susceptible	Susceptible	Data not found	Data not found	Data not found	No	Isolate not available	Isolate not available	Isolate not available	Isolate not available
Paratyphi 26	PDC 1	Outpatient	2000-11-20	2000	Female	24	Susceptible	Susceptible	Susceptible	Data not found	Data not found	Data not found	No	Isolate not available	Isolate not available	Isolate not available	Isolate not available
Paratyphi 27	PDC 1	Outpatient	2000-11-29	2000	Male	12	Susceptible	Data not found	Susceptible	Data not found	Susceptible	Data not found	No	Isolate not available	Isolate not available	Isolate not available	Isolate not available
Paratyphi 28	BSHI	Inpatient	2000-11-29	2000	Male	12	Susceptible	Susceptible	Susceptible	Susceptible	Susceptible	Data not found	No	Isolate not available	Isolate not available	Isolate not available	Isolate not available
Paratyphi 29	PDC 1	Outpatient	2001-01-16	2001	Male	132	Susceptible	Susceptible	Susceptible	Data not found	Data not found	Data not found	No	Isolate not available	Isolate not available	Isolate not available	Isolate not available
Paratyphi 30	PDC 1	Outpatient	2001-01-24	2001	Male	96	Susceptible	Susceptible	Susceptible	Data not found	Data not found	Data not found	No	Isolate not available	Isolate not available	Isolate not available	Isolate not available
Paratyphi 31	PDC 1	Outpatient	2001-02-06	2001	Male	132	Susceptible	Susceptible	Susceptible	Data not found	Data not found	Data not found	No	Isolate not available	Isolate not available	Isolate not available	Isolate not available
Paratyphi 32	PDC 1	Outpatient	2001-02-06	2001	Female	132	Susceptible	Susceptible	Susceptible	Data not found	Data not found	Data not found	No	Isolate not available	Isolate not available	Isolate not available	Isolate not available
Paratyphi 33	PDC 1	Outpatient	2001-02-13	2001	Male	9	Susceptible	Susceptible	Susceptible	Data not found	Data not found	Data not found	No	Isolate not available	Isolate not available	Isolate not available	Isolate not available
Paratyphi 34	PDC 1	Outpatient	2001-02-17	2001	Female	16	Susceptible	Susceptible	Susceptible	Data not found	Data not found	Data not found	No	Isolate not available	Isolate not available	Isolate not available	Isolate not available
Paratyphi 35	BSHI	Outpatient	2001-02-17	2001	Male	16	Susceptible	Susceptible	Susceptible	Intermediate	Susceptible	Data not found	No	Isolate not available	Isolate not available	Isolate not available	Isolate not available
Paratyphi 36	PDC 1	Outpatient	2001-02-22	2001	Male	30	Susceptible	Susceptible	Susceptible	Data not found	Data not found	Data not found	No	Isolate not available	Isolate not available	Isolate not available	Isolate not available
Paratyphi 37	PDC 1	Outpatient	2001-03-20	2001	Female	33	Susceptible	Susceptible	Susceptible	Data not found	Data not found	Data not found	No	Isolate not available	Isolate not available	Isolate not available	Isolate not available
Paratyphi 38	PDC 1	Outpatient	2001-03-24	2001	Female	108	Susceptible	Susceptible	Susceptible	Data not found	Data not found	Data not found	No	Isolate not available	Isolate not available	Isolate not available	Isolate not available
Paratyphi 39	PDC 1	Outpatient	2001-04-15	2001	Male	56	Susceptible	Susceptible	Susceptible	Data not found	Data not found	Data not found	No	Isolate not available	Isolate not available	Isolate not available	Isolate not available
Paratyphi 40	PDC 1	Outpatient	2001-05-06	2001	Male	78	Susceptible	Susceptible	Susceptible	Data not found	Data not found	Data not found	No	Isolate not available	Isolate not available	Isolate not available	Isolate not available
Paratyphi 41	PDC 1	Outpatient	2001-05-20	2001	Female	31	Susceptible	Susceptible	Susceptible	Data not found	Data not found	Data not found	No	Isolate not available	Isolate not available	Isolate not available	Isolate not available
Paratyphi 42	BSHI	Outpatient	2001-05-26	2001	Female	228	Susceptible	Susceptible	Susceptible	Intermediate	Susceptible	Data not found	No	Isolate not available	Isolate not available	Isolate not available	Isolate not available
Paratyphi 43	PDC 1	Outpatient	2001-05-26	2001	Female	60	Susceptible	Susceptible	Susceptible	Data not found	Data not found	Data not found	No	Isolate not available	Isolate not available	Isolate not available	Isolate not available
Paratyphi 44	PDC 1	Outpatient	2001-06-10	2001	Female	96	Susceptible	Susceptible	Susceptible	Data not found	Data not found	Data not found	No	Isolate not available	Isolate not available	Isolate not available	Isolate not available
Paratyphi 45	PDC 1	Outpatient	2001-06-12	2001	Female	57	Susceptible	Susceptible	Susceptible	Data not found	Data not found	Data not found	No	Isolate not available	Isolate not available	Isolate not available	Isolate not available
Paratyphi 46	PDC 1	Outpatient	2001-06-20	2001	Male	72	Susceptible	Susceptible	Susceptible	Data not found	Data not found	Data not found	No	Isolate not available	Isolate not available	Isolate not available	Isolate not available
Paratyphi 47	PDC 1	Outpatient	2001-06-23	2001	Male	49	Susceptible	Susceptible	Susceptible	Data not found	Data not found	Data not found	No	Isolate not available	Isolate not available	Isolate not available	Isolate not available
Paratyphi 48	PDC 1	Outpatient	2001-06-23	2001	Male	69	Susceptible	Susceptible	Susceptible	Data not found	Data not found	Data not found	No	Isolate not available	Isolate not available	Isolate not available	Isolate not available
Paratyphi 49	PDC 1	Outpatient	2001-06-26	2001	Male	48	Susceptible	Susceptible	Susceptible	Data not found	Data not found	Data not found	No	Isolate not available	Isolate not available	Isolate not available	Isolate not available
Paratyphi 50	PDC 1	Outpatient	2001-06-30	2001	Female	42	Susceptible	Susceptible	Susceptible	Data not found	Data not found	Data not found	No	Isolate not available	Isolate not available	Isolate not available	Isolate not available
Paratyphi 51	PDC 1	Outpatient	2001-06-30	2001	Data not found		Susceptible	Susceptible	Susceptible	Intermediate	Data not found	Susceptible	Yes	0.125	Intermediate	0.0625	Susceptible
Paratyphi 52	PDC 1	Outpatient	2001-07-07	2001	Female	9	Susceptible	Susceptible	Susceptible	Data not found	Data not found	Data not found	No	Isolate not available	Isolate not available	Isolate not available	Isolate not available
Paratyphi 53	BSHI	Inpatient	2001-07-15	2001	Female	42	Susceptible	Susceptible	Susceptible	Resistant	Susceptible	Data not found	No	Isolate not available	Isolate not available	Isolate not available	Isolate not available
Paratyphi 54	PDC 1	Outpatient	2001-07-15	2001	Female	42	Susceptible	Susceptible	Susceptible	Data not found	Data not found	Data not found	No	Isolate not available	Isolate not available	Isolate not available	Isolate not available
Paratyphi 55	PDC 1	Outpatient	2001-07-22	2001	Female	19	Susceptible	Susceptible	Susceptible	Data not found	Data not found	Data not found	No	Isolate not available	Isolate not available	Isolate not available	Isolate not available
Paratyphi 56	PDC 1	Outpatient	2001-07-30	2001	Male	36	Susceptible	Susceptible	Susceptible	Data not found	Data not found	Data not found	No	Isolate not available	Isolate not available	Isolate not available	Isolate not available
Paratyphi 57	PDC 1	Outpatient	2001-09-01	2001	Female	24	Susceptible	Susceptible	Susceptible	Data not found	Data not found	Data not found	No	Isolate not available	Isolate not available	Isolate not available	Isolate not available
Paratyphi 58	PDC 1	Outpatient	2001-09-01	2001	Male	84	Susceptible	Susceptible	Susceptible	Data not found	Data not found	Data not found	No	Isolate not available	Isolate not available	Isolate not available	Isolate not available
Paratyphi 59	PDC 1	Outpatient	2001-09-03	2001	Female	141	Susceptible	Susceptible	Susceptible	Data not found	Data not found	Data not found	No	Isolate not available	Isolate not available	Isolate not available	Isolate not available
Paratyphi 60	PDC 1	Outpatient	2001-09-10	2001	Male	10	Susceptible	Susceptible	Susceptible	Data not found	Data not found	Data not found	No	Isolate not available	Isolate not available	Isolate not available	Isolate not available
Paratyphi 61	BSHI	Outpatient	2001-09-13	2001	Male	120	Susceptible	Susceptible	Susceptible	Intermediate	Susceptible	Data not found	No	Isolate not available	Isolate not available	Isolate not available	Isolate not available
Paratyphi 62	PDC 1	Outpatient	2001-09-13	2001	Data not found	120	Susceptible	Susceptible	Susceptible	Data not found	Data not found	Data not found	No	Isolate not available	Isolate not available	Isolate not available	Isolate not available
Paratyphi 63	PDC 1	Outpatient	2001-09-20	2001	Male	42	Susceptible	Susceptible	Susceptible	Data not found	Data not found	Data not found	No	Isolate not available	Isolate not available	Isolate not available	Isolate not available
Paratyphi 64	PDC 1	Outpatient	2001-10-08	2001	Female	132	Susceptible	Susceptible	Susceptible	Data not found	Data not found	Data not found	No	Isolate not available	Isolate not available	Isolate not available	Isolate not available
Paratyphi 65	PDC 1	Outpatient	2001-11-02	2001	Female	31	Susceptible	Susceptible	Susceptible	Data not found	Data not found	Data not found	No	Isolate not available	Isolate not available	Isolate not available	Isolate not available
Paratyphi 66	PDC 1	Outpatient	2001-11-08	2001	Male	66	Susceptible	Susceptible	Susceptible	Data not found	Data not found	Data not found	No	Isolate not available	Isolate not available	Isolate not available	Isolate not available
Paratyphi 67	PDC 1	Outpatient	2001-11-19	2001	Male	28	Susceptible	Susceptible	Susceptible	Data not found	Data not found	Data not found	No	Isolate not available	Isolate not available	Isolate not available	Isolate not available
Paratyphi 68	PDC 1	Outpatient	2001-11-26	2001	Female	42	Susceptible	Susceptible	Susceptible	Data not found	Data not found	Data not found	No	Isolate not available	Isolate not available	Isolate not available	Isolate not available
Paratyphi 69	PDC 1	Outpatient	2001-11-29	2001	Male	42	Susceptible	Susceptible	Susceptible	Data not found	Data not found	Data not found	No	Isolate not available	Isolate not available	Isolate not available	Isolate not available
Paratyphi 70	PDC 1	Outpatient	2001-12-01	2001	Male	108	Susceptible	Susceptible	Susceptible	Data not found	Data not found	Data not found	No	Isolate not available	Isolate not available	Isolate not available	Isolate not available
Paratyphi 71	PDC 1	Outpatient	2001-12-06	2001	Male	16	Susceptible	Susceptible	Susceptible	Data not found	Data not found	Data not found	No	Isolate not available	Isolate not available	Isolate not available	Isolate not available
Paratyphi 72	PDC 1	Outpatient	2001-12-30	2001	Male	30	Susceptible	Susceptible	Susceptible	Data not found	Data not found	Data not found	No	Isolate not available	Isolate not available	Isolate not available	Isolate not available
Paratyphi 73	PDC 1	Outpatient	2002-01-01	2002	Female	108	Susceptible	Susceptible	Susceptible	Data not found	Data not found	Data not found	No	Isolate not available	Isolate not available	Isolate not available	Isolate not available
Paratyphi 74	PDC 1	Outpatient	2002-01-10	2002	Male	48	Resistant	Susceptible	Susceptible	Data not found	Data not found	Data not found	No	Isolate not available	Isolate not available	Isolate not available	Isolate not available
Paratyphi 75	PDC 1	Outpatient	2002-01-24	2002	Female	28	Susceptible	Susceptible	Susceptible	Data not found	Data not found	Data not found	No	Isolate not available	Isolate not available	Isolate not available	Isolate not available
Paratyphi 76	PDC 1	Outpatient	2002-02-10	2002	Female	36	Susceptible	Susceptible	Susceptible	Data not found	Data not found	Data not found	No	Isolate not available	Isolate not available	Isolate not available	Isolate not available
Paratyphi 77	PDC 1	Outpatient	2002-02-14	2002	Male	32	Susceptible	Susceptible	Susceptible	Data not found	Data not found	Data not found	No	Isolate not available	Isolate not available	Isolate not available	Isolate not available
Paratyphi 78	PDC 1	Outpatient	2002-02-17	2002	Female	10	Susceptible	Susceptible	Susceptible	Data not found	Data not found	Data not found	No	Isolate not available	Isolate not available	Isolate not available	Isolate not available
Paratyphi 79	PDC 1	Outpatient	2002-02-17	2002	Male	24	Susceptible	Susceptible	Susceptible	Data not found	Data not found	Data not found	No	Isolate not available	Isolate not available	Isolate not available	Isolate not available
Paratyphi 80	PDC 1	Outpatient	2002-02-17	2002	Male	24	Susceptible	Susceptible	Susceptible	Data not found	Data not found	Data not found	No	Isolate not available	Isolate not available	Isolate not available	Isolate not available
Paratyphi 81	BSHI	Inpatient	2002-03-01	2002	Female	39	Susceptible	Susceptible	Susceptible	Intermediate	Susceptible	Data not found	No	Isolate not available	Isolate not available	Isolate not available	Isolate not available
Paratyphi 82	PDC 1	Outpatient	2002-03-01	2002	Female	39	Susceptible	Susceptible	Susceptible	Data not found	Data not found	Data not found	No	Isolate not available	Isolate not available	Isolate not available	Isolate not available
Paratyphi 83	PDC 1	Outpatient	2002-03-06	2002	Female	17	Susceptible	Susceptible	Susceptible	Data not found	Data not found	Data not found	No	Isolate not available	Isolate not available	Isolate not available	Isolate not available
Paratyphi 84	PDC 1	Outpatient	2002-04-03	2002	Male	36	Susceptible	Susceptible	Susceptible	Data not found	Data not found	Data not found	No	Isolate not available	Isolate not available	Isolate not available	Isolate not available
Paratyphi 85	BSHI	Outpatient	2002-04-11	2002	Female	120	Susceptible	Susceptible	Susceptible	Intermediate	Susceptible	Data not found	No	Isolate not available	Isolate not available	Isolate not available	Isolate not available
Paratyphi 86	PDC 1	Outpatient	2002-04-11	2002	Female	84	Susceptible	Susceptible	Susceptible	Data not found	Data not found	Data not found	No	Isolate not available	Isolate not available	Isolate not available	Isolate not available
Paratyphi 87	PDC 1	Outpatient	2002-04-11	2002	Female	120	Susceptible	Susceptible	Susceptible	Data not found	Data not found	Data not found	No	Isolate not available	Isolate not available	Isolate not available	Isolate not available
Paratyphi 88	PDC 1	Outpatient	2002-04-15	2002	Male	39	Susceptible	Susceptible	Susceptible	Data not found	Data not found	Data not found	No	Isolate not available	Isolate not available	Isolate not available	Isolate not available
Paratyphi 89	PDC 1	Outpatient	2002-04-22	2002	Female	42	Susceptible	Susceptible	Susceptible	Data not found	Data not found	Data not found	No	Isolate not available	Isolate not available	Isolate not available	Isolate not available
Paratyphi 90	PDC 1	Outpatient	2002-04-24	2002	Female	18	Susceptible	Data not found	Susceptible	Data not found	Susceptible	Data not found	No	Isolate not available	Isolate not available	Isolate not available	Isolate not available
Paratyphi 91	BSHI	Inpatient	2002-04-24	2002	Female	18	Susceptible	Susceptible	Susceptible	Intermediate	Susceptible	Data not found	No	Isolate not available	Isolate not available	Isolate not available	Isolate not available
Paratyphi 92	PDC 1	Outpatient	2002-04-24	2002	Male	18	Susceptible	Susceptible	Susceptible	Data not found	Data not found	Data not found	No	Isolate not available	Isolate not available	Isolate not available	Isolate not available
Paratyphi 93	PDC 1	Outpatient	2002-04-25	2002	Male	18	Susceptible	Susceptible	Susceptible	Data not found	Data not found	Data not found	No	Isolate not available	Isolate not available	Isolate not available	Isolate not available
Paratyphi 94	PDC 1	Outpatient	2002-04-27	2002	Female	20	Susceptible	Susceptible	Susceptible	Data not found	Data not found	Data not found	No	Isolate not available	Isolate not available	Isolate not available	Isolate not available
Paratyphi 95	PDC 1	Outpatient	2002-04-29	2002	Female	52	Susceptible	Susceptible	Susceptible	Data not found	Data not found	Data not found	No	Isolate not available	Isolate not available	Isolate not available	Isolate not available
Paratyphi 96	PDC 1	Outpatient	2002-05-01	2002	Male	48	Susceptible	Susceptible	Susceptible	Data not found	Data not found	Data not found	No	Isolate not available	Isolate not available	Isolate not available	Isolate not available
Paratyphi 97	PDC 1	Outpatient	2002-05-06	2002	Male	46	Susceptible	Susceptible	Susceptible	Data not found	Data not found	Data not found	No	Isolate not available	Isolate not available	Isolate not available	Isolate not available
Paratyphi 98	PDC 1	Outpatient	2002-05-11	2002	Female	72	Susceptible	Susceptible	Susceptible	Data not found	Data not found	Data not found	No	Isolate not available	Isolate not available	Isolate not available	Isolate not available
Paratyphi 99	PDC 1	Outpatient	2002-05-13	2002	Female	72	Susceptible	Susceptible	Susceptible	Data not found	Data not found	Data not found	No	Isolate not available	Isolate not available	Isolate not available	Isolate not available
Paratyphi 100	PDC 1	Outpatient	2002-05-21	2002	Male	132	Susceptible	Susceptible	Susceptible	Data not found	Data not found	Data not found	No	Isolate not available	Isolate not available	Isolate not available	Isolate not available
Paratyphi 101	PDC 1	Outpatient	2002-05-24	2002	Male	126	Susceptible	Susceptible	Susceptible	Data not found	Data not found	Data not found	No	Isolate not available	Isolate not available	Isolate not available	Isolate not available
Paratyphi 102	PDC 1	Outpatient	2002-05-30	2002	Male	30	Susceptible	Susceptible	Susceptible	Data not found	Data not found	Data not found	No	Isolate not available	Isolate not available	Isolate not available	Isolate not available
Paratyphi 103	PDC 1	Outpatient	2002-06-03	2002	Female	26	Susceptible	Susceptible	Susceptible	Data not found	Data not found	Data not found	No	Isolate not available	Isolate not available	Isolate not available	Isolate not available
Paratyphi 104	PDC 1	Outpatient	2002-06-08	2002	Female	56	Susceptible	Susceptible	Susceptible	Data not found	Data not found	Data not found	No	Isolate not available	Isolate not available	Isolate not available	Isolate not available
Paratyphi 105	PDC 1	Outpatient	2002-06-11	2002	Female	24	Susceptible	Susceptible	Susceptible	Data not found	Data not found	Data not found	No	Isolate not available	Isolate not available	Isolate not available	Isolate not available
Paratyphi 106	PDC 1	Outpatient	2002-06-14	2002	Male	54	Susceptible	Susceptible	Susceptible	Data not found	Data not found	Data not found	No	Isolate not available	Isolate not available	Isolate not available	Isolate not available
Paratyphi 107	PDC 1	Outpatient	2002-06-22	2002	Male	11	Susceptible	Susceptible	Susceptible	Data not found	Data not found	Data not found	No	Isolate not available	Isolate not available	Isolate not available	Isolate not available
Paratyphi 108	BSHI	Outpatient	2002-06-28	2002	Female	126	Susceptible	Data not found	Susceptible	Resistant	Susceptible	Data not found	No	Isolate not available	Isolate not available	Isolate not available	Isolate not available
Paratyphi 109	PDC 1	Outpatient	2002-06-28	2002	Male	12	Susceptible	Susceptible	Susceptible	Data not found	Data not found	Data not found	No	Isolate not available	Isolate not available	Isolate not available	Isolate not available
Paratyphi 110	PDC 1	Outpatient	2002-06-28	2002	Female	126	Susceptible	Data not found	Susceptible	Data not found	Data not found	Data not found	No	Isolate not available	Isolate not available	Isolate not available	Isolate not available
Paratyphi 111	BSHI	Inpatient	2002-07-04	2002	Female	60	Susceptible	Susceptible	Susceptible	Intermediate	Susceptible	Data not found	No	Isolate not available	Isolate not available	Isolate not available	Isolate not available
Paratyphi 112	PDC 1	Outpatient	2002-07-04	2002	Female	60	Susceptible	Susceptible	Susceptible	Data not found	Data not found	Data not found	No	Isolate not available	Isolate not available	Isolate not available	Isolate not available
Paratyphi 113	BSHI	Inpatient	2002-07-05	2002	Female	96	Susceptible	Susceptible	Susceptible	Intermediate	Susceptible	Data not found	No	Isolate not available	Isolate not available	Isolate not available	Isolate not available
Paratyphi 114	PDC 1	Outpatient	2002-07-05	2002	Female	96	Susceptible	Susceptible	Susceptible	Data not found	Data not found	Data not found	No	Isolate not available	Isolate not available	Isolate not available	Isolate not available
Paratyphi 115	PDC 1	Outpatient	2002-07-06	2002	Male	22	Susceptible	Susceptible	Susceptible	Data not found	Data not found	Data not found	No	Isolate not available	Isolate not available	Isolate not available	Isolate not available
Paratyphi 116	PDC 1	Outpatient	2002-07-10	2002	Female	30	Susceptible	Susceptible	Susceptible	Data not found	Data not found	Data not found	No	Isolate not available	Isolate not available	Isolate not available	Isolate not available
Paratyphi 117	PDC 1	Outpatient	2002-07-13	2002	Female	54	Susceptible	Susceptible	Susceptible	Data not found	Data not found	Data not found	No	Isolate not available	Isolate not available	Isolate not available	Isolate not available
Paratyphi 118	PDC 1	Outpatient	2002-07-14	2002	Male	28	Susceptible	Susceptible	Susceptible	Data not found	Data not found	Data not found	No	Isolate not available	Isolate not available	Isolate not available	Isolate not available
Paratyphi 119	PDC 1	Outpatient	2002-07-15	2002	Male	60	Susceptible	Susceptible	Susceptible	Data not found	Data not found	Data not found	No	Isolate not available	Isolate not available	Isolate not available	Isolate not available
Paratyphi 120	PDC 1	Outpatient	2002-07-16	2002	Female	72	Susceptible	Susceptible	Susceptible	Data not found	Data not found	Data not found	No	Isolate not available	Isolate not available	Isolate not available	Isolate not available
Paratyphi 121	PDC 1	Outpatient	2002-07-19	2002	Male	96	Susceptible	Susceptible	Susceptible	Data not found	Data not found	Data not found	No	Isolate not available	Isolate not available	Isolate not available	Isolate not available
Paratyphi 122	PDC 1	Outpatient	2002-07-24	2002	Female	9	Susceptible	Susceptible	Susceptible	Data not found	Data not found	Data not found	No	Isolate not available	Isolate not available	Isolate not available	Isolate not available
Paratyphi 123	PDC 1	Outpatient	2002-07-25	2002	Male	84	Susceptible	Susceptible	Susceptible	Data not found	Data not found	Data not found	No	Isolate not available	Isolate not available	Isolate not available	Isolate not available
Paratyphi 124	PDC 1	Outpatient	2002-07-28	2002	Female	16	Susceptible	Susceptible	Susceptible	Data not found	Data not found	Data not found	No	Isolate not available	Isolate not available	Isolate not available	Isolate not available
Paratyphi 125	PDC 1	Outpatient	2002-07-30	2002	Female	44	Susceptible	Susceptible	Susceptible	Data not found	Data not found	Data not found	No	Isolate not available	Isolate not available	Isolate not available	Isolate not available
Paratyphi 126	PDC 1	Outpatient	2002-07-30	2002	Male	120	Susceptible	Susceptible	Susceptible	Data not found	Data not found	Data not found	No	Isolate not available	Isolate not available	Isolate not available	Isolate not available
Paratyphi 127	PDC 1	Outpatient	2002-08-03	2002	Male	32	Susceptible	Susceptible	Susceptible	Data not found	Data not found	Data not found	No	Isolate not available	Isolate not available	Isolate not available	Isolate not available
Paratyphi 128	PDC 1	Outpatient	2002-08-10	2002	Male	30	Susceptible	Susceptible	Susceptible	Data not found	Data not found	Data not found	No	Isolate not available	Isolate not available	Isolate not available	Isolate not available
Paratyphi 129	PDC 1	Outpatient	2002-08-13	2002	Female	42	Susceptible	Susceptible	Susceptible	Data not found	Data not found	Data not found	No	Isolate not available	Isolate not available	Isolate not available	Isolate not available
Paratyphi 130	PDC 1	Outpatient	2002-08-27	2002	Male	22	Susceptible	Susceptible	Susceptible	Data not found	Data not found	Data not found	No	Isolate not available	Isolate not available	Isolate not available	Isolate not available
Paratyphi 131	PDC 1	Outpatient	2002-08-27	2002	Female	42	Susceptible	Susceptible	Susceptible	Data not found	Data not found	Data not found	No	Isolate not available	Isolate not available	Isolate not available	Isolate not available
Paratyphi 132	PDC 1	Outpatient	2002-09-01	2002	Male	109	Susceptible	Susceptible	Susceptible	Data not found	Data not found	Data not found	No	Isolate not available	Isolate not available	Isolate not available	Isolate not available
Paratyphi 133	PDC 1	Outpatient	2002-09-05	2002	Female	72	Susceptible	Susceptible	Susceptible	Data not found	Data not found	Data not found	No	Isolate not available	Isolate not available	Isolate not available	Isolate not available
Paratyphi 134	BSHI	Inpatient	2002-09-11	2002	Female	108	Susceptible	Susceptible	Susceptible	Intermediate	Susceptible	Data not found	No	Isolate not available	Isolate not available	Isolate not available	Isolate not available
Paratyphi 135	PDC 1	Outpatient	2002-09-11	2002	Female	108	Susceptible	Data not found	Susceptible	Data not found	Susceptible	Data not found	No	Isolate not available	Isolate not available	Isolate not available	Isolate not available
Paratyphi 136	PDC 1	Outpatient	2002-09-11	2002	Male	108	Susceptible	Susceptible	Susceptible	Data not found	Data not found	Data not found	No	Isolate not available	Isolate not available	Isolate not available	Isolate not available
Paratyphi 137	PDC 1	Outpatient	2002-09-13	2002	Male	25	Susceptible	Susceptible	Susceptible	Data not found	Data not found	Data not found	No	Isolate not available	Isolate not available	Isolate not available	Isolate not available
Paratyphi 138	BSHI	Inpatient	2002-09-14	2002	Male		Susceptible	Susceptible	Resistant	Intermediate	Susceptible	Data not found	No	Isolate not available	Isolate not available	Isolate not available	Isolate not available
Paratyphi 139	PDC 1	Outpatient	2002-09-29	2002	Male	120	Susceptible	Susceptible	Susceptible	Data not found	Data not found	Data not found	No	Isolate not available	Isolate not available	Isolate not available	Isolate not available
Paratyphi 140	PDC 1	Outpatient	2002-10-13	2002	Female	25	Susceptible	Susceptible	Susceptible	Data not found	Data not found	Data not found	No	Isolate not available	Isolate not available	Isolate not available	Isolate not available
Paratyphi 141	BSHI	Inpatient	2002-10-24	2002	Female	120	Susceptible	Susceptible	Susceptible	Intermediate	Susceptible	Data not found	No	Isolate not available	Isolate not available	Isolate not available	Isolate not available
Paratyphi 142	PDC 1	Outpatient	2002-10-24	2002	Female	120	Susceptible	Data not found	Susceptible	Data not found	Susceptible	Data not found	No	Isolate not available	Isolate not available	Isolate not available	Isolate not available
Paratyphi 143	PDC 1	Outpatient	2002-10-24	2002	Male	120	Susceptible	Susceptible	Susceptible	Data not found	Data not found	Data not found	No	Isolate not available	Isolate not available	Isolate not available	Isolate not available
Paratyphi 144	PDC 1	Outpatient	2002-10-31	2002	Male	72	Susceptible	Susceptible	Susceptible	Data not found	Data not found	Data not found	No	Isolate not available	Isolate not available	Isolate not available	Isolate not available
Paratyphi 145	PDC 1	Outpatient	2002-11-02	2002	Female	50	Susceptible	Susceptible	Susceptible	Data not found	Data not found	Data not found	No	Isolate not available	Isolate not available	Isolate not available	Isolate not available
Paratyphi 146	PDC 1	Outpatient	2002-11-08	2002	Male	48	Susceptible	Susceptible	Susceptible	Data not found	Data not found	Data not found	No	Isolate not available	Isolate not available	Isolate not available	Isolate not available
Paratyphi 147	PDC 1	Outpatient	2002-11-25	2002	Male	90	Susceptible	Susceptible	Susceptible	Data not found	Data not found	Data not found	No	Isolate not available	Isolate not available	Isolate not available	Isolate not available
Paratyphi 148	PDC 1	Outpatient	2002-12-03	2002	Female	82	Susceptible	Susceptible	Susceptible	Data not found	Data not found	Data not found	No	Isolate not available	Isolate not available	Isolate not available	Isolate not available
Paratyphi 149	PDC 1	Outpatient	2002-12-04	2002	Female	72	Susceptible	Susceptible	Susceptible	Data not found	Data not found	Data not found	No	Isolate not available	Isolate not available	Isolate not available	Isolate not available
Paratyphi 150	PDC 1	Outpatient	2002-12-11	2002	Female	64	Susceptible	Susceptible	Susceptible	Data not found	Data not found	Data not found	No	Isolate not available	Isolate not available	Isolate not available	Isolate not available
Paratyphi 151	PDC 1	Outpatient	2002-12-23	2002	Female	132	Susceptible	Susceptible	Susceptible	Data not found	Data not found	Data not found	No	Isolate not available	Isolate not available	Isolate not available	Isolate not available
Paratyphi 152	PDC 1	Outpatient	2003-02-15	2003	Male	24	Susceptible	Susceptible	Susceptible	Data not found	Data not found	Data not found	No	Isolate not available	Isolate not available	Isolate not available	Isolate not available
Paratyphi 153	PDC 1	Outpatient	2003-02-20	2003	Male	16	Susceptible	Susceptible	Susceptible	Data not found	Data not found	Data not found	No	Isolate not available	Isolate not available	Isolate not available	Isolate not available
Paratyphi 154	PDC 1	Outpatient	2003-02-20	2003	Female	104	Susceptible	Susceptible	Susceptible	Data not found	Data not found	Data not found	No	Isolate not available	Isolate not available	Isolate not available	Isolate not available
Paratyphi 155	PDC 1	Outpatient	2003-03-05	2003	Female	48	Susceptible	Resistant	Susceptible	Data not found	Data not found	Data not found	No	Isolate not available	Isolate not available	Isolate not available	Isolate not available
Paratyphi 156	BSHI	Outpatient	2003-03-05	2003	Female	48	Susceptible	Susceptible	Susceptible	Intermediate	Susceptible	Data not found	No	Isolate not available	Isolate not available	Isolate not available	Isolate not available
Paratyphi 157	PDC 1	Outpatient	2003-03-08	2003	Female	89	Susceptible	Susceptible	Susceptible	Data not found	Data not found	Data not found	No	Isolate not available	Isolate not available	Isolate not available	Isolate not available
Paratyphi 158	PDC 1	Outpatient	2003-03-11	2003	Female	60	Susceptible	Susceptible	Susceptible	Data not found	Data not found	Data not found	No	Isolate not available	Isolate not available	Isolate not available	Isolate not available
Paratyphi 159	PDC 1	Outpatient	2003-04-09	2003	Male	13	Resistant	Susceptible	Susceptible	Data not found	Data not found	Data not found	No	Isolate not available	Isolate not available	Isolate not available	Isolate not available
Paratyphi 160	PDC 1	Outpatient	2003-04-28	2003	Male	30	Susceptible	Susceptible	Susceptible	Data not found	Data not found	Data not found	No	Isolate not available	Isolate not available	Isolate not available	Isolate not available
Paratyphi 161	PDC 1	Outpatient	2003-05-27	2003	Male	23	Susceptible	Susceptible	Susceptible	Data not found	Data not found	Data not found	No	Isolate not available	Isolate not available	Isolate not available	Isolate not available
Paratyphi 162	BSHI	Inpatient	2003-06-02	2003	Male	30	Resistant	Resistant	Susceptible	Intermediate	Susceptible	Data not found	No	Isolate not available	Isolate not available	Isolate not available	Isolate not available
Paratyphi 163	PDC 1	Outpatient	2003-06-02	2003	Female	30	Resistant	Resistant	Susceptible	Data not found	Data not found	Data not found	No	Isolate not available	Isolate not available	Isolate not available	Isolate not available
Paratyphi 164	PDC 1	Outpatient	2003-07-05	2003	Female	42	Susceptible	Susceptible	Susceptible	Data not found	Data not found	Data not found	No	Isolate not available	Isolate not available	Isolate not available	Isolate not available
Paratyphi 165	PDC 1	Outpatient	2003-07-16	2003	Male	13	Susceptible	Susceptible	Susceptible	Data not found	Data not found	Data not found	No	Isolate not available	Isolate not available	Isolate not available	Isolate not available
Paratyphi 166	PDC 1	Outpatient	2003-07-16	2003	Female	72	Resistant	Susceptible	Susceptible	Data not found	Data not found	Data not found	No	Isolate not available	Isolate not available	Isolate not available	Isolate not available
Paratyphi 167	PDC 1	Outpatient	2003-07-21	2003	Female	36	Susceptible	Susceptible	Susceptible	Data not found	Data not found	Data not found	No	Isolate not available	Isolate not available	Isolate not available	Isolate not available
Paratyphi 168	PDC 1	Outpatient	2003-07-22	2003	Male	10	Susceptible	Susceptible	Susceptible	Data not found	Data not found	Data not found	No	Isolate not available	Isolate not available	Isolate not available	Isolate not available
Paratyphi 169	PDC 1	Outpatient	2003-08-04	2003	Female	22	Susceptible	Susceptible	Susceptible	Data not found	Data not found	Data not found	No	Isolate not available	Isolate not available	Isolate not available	Isolate not available
Paratyphi 170	PDC 1	Outpatient	2003-08-04	2003	Male	90	Susceptible	Susceptible	Susceptible	Data not found	Data not found	Data not found	No	Isolate not available	Isolate not available	Isolate not available	Isolate not available
Paratyphi 171	PDC 1	Outpatient	2003-08-11	2003	Female	72	Susceptible	Susceptible	Susceptible	Data not found	Data not found	Data not found	No	Isolate not available	Isolate not available	Isolate not available	Isolate not available
Paratyphi 172	BSHI	Inpatient	2003-08-23	2003	Female	24	Susceptible	Susceptible	Susceptible	Resistant	Susceptible	Data not found	No	Isolate not available	Isolate not available	Isolate not available	Isolate not available
Paratyphi 173	PDC 1	Outpatient	2003-08-23	2003	Female	24	Susceptible	Susceptible	Susceptible	Data not found	Data not found	Data not found	No	Isolate not available	Isolate not available	Isolate not available	Isolate not available
Paratyphi 174	PDC 1	Outpatient	2003-08-23	2003	Male	27	Susceptible	Susceptible	Susceptible	Data not found	Data not found	Data not found	No	Isolate not available	Isolate not available	Isolate not available	Isolate not available
Paratyphi 175	PDC 1	Outpatient	2003-08-31	2003	Male	19	Susceptible	Susceptible	Susceptible	Data not found	Data not found	Data not found	No	Isolate not available	Isolate not available	Isolate not available	Isolate not available
Paratyphi 176	PDC 1	Outpatient	2003-08-31	2003	Female	75	Susceptible	Susceptible	Susceptible	Data not found	Data not found	Data not found	No	Isolate not available	Isolate not available	Isolate not available	Isolate not available
Paratyphi 177	PDC 1	Outpatient	2003-09-03	2003	Male	24	Susceptible	Susceptible	Susceptible	Data not found	Data not found	Data not found	No	Isolate not available	Isolate not available	Isolate not available	Isolate not available
Paratyphi 178	PDC 1	Outpatient	2003-09-04	2003	Male	68	Susceptible	Susceptible	Susceptible	Data not found	Data not found	Data not found	No	Isolate not available	Isolate not available	Isolate not available	Isolate not available
Paratyphi 179	PDC 1	Outpatient	2003-09-07	2003	Male	132	Susceptible	Susceptible	Susceptible	Data not found	Data not found	Data not found	No	Isolate not available	Isolate not available	Isolate not available	Isolate not available
Paratyphi 180	PDC 1	Outpatient	2003-09-10	2003	Female	120	Resistant	Susceptible	Susceptible	Data not found	Data not found	Data not found	No	Isolate not available	Isolate not available	Isolate not available	Isolate not available
Paratyphi 181	PDC 1	Outpatient	2003-09-13	2003	Male	18	Susceptible	Susceptible	Susceptible	Data not found	Data not found	Data not found	No	Isolate not available	Isolate not available	Isolate not available	Isolate not available
Paratyphi 182	PDC 1	Outpatient	2003-09-13	2003	Male	24	Susceptible	Susceptible	Susceptible	Data not found	Data not found	Data not found	No	Isolate not available	Isolate not available	Isolate not available	Isolate not available
Paratyphi 183	PDC 1	Outpatient	2003-09-15	2003	Male	51	Susceptible	Susceptible	Susceptible	Data not found	Data not found	Data not found	No	Isolate not available	Isolate not available	Isolate not available	Isolate not available
Paratyphi 184	PDC 1	Outpatient	2003-09-20	2003	Female	16	Susceptible	Susceptible	Susceptible	Data not found	Data not found	Data not found	No	Isolate not available	Isolate not available	Isolate not available	Isolate not available
Paratyphi 185	PDC 1	Outpatient	2003-10-06	2003	Female	65	Susceptible	Susceptible	Susceptible	Data not found	Data not found	Data not found	No	Isolate not available	Isolate not available	Isolate not available	Isolate not available
Paratyphi 186	PDC 1	Outpatient	2003-10-07	2003	Female	84	Susceptible	Susceptible	Susceptible	Data not found	Data not found	Data not found	No	Isolate not available	Isolate not available	Isolate not available	Isolate not available
Paratyphi 187	PDC 1	Outpatient	2003-10-17	2003	Female	12	Susceptible	Susceptible	Susceptible	Data not found	Data not found	Data not found	No	Isolate not available	Isolate not available	Isolate not available	Isolate not available
Paratyphi 188	PDC 1	Outpatient	2003-11-18	2003	Male	30	Susceptible	Susceptible	Susceptible	Data not found	Data not found	Data not found	No	Isolate not available	Isolate not available	Isolate not available	Isolate not available
Paratyphi 189	PDC 1	Outpatient	2003-12-11	2003	Male	11	Susceptible	Susceptible	Susceptible	Data not found	Data not found	Data not found	No	Isolate not available	Isolate not available	Isolate not available	Isolate not available
Paratyphi 190	PDC 1	Outpatient	2003-12-30	2003	Male	132	Susceptible	Susceptible	Susceptible	Data not found	Data not found	Data not found	No	Isolate not available	Isolate not available	Isolate not available	Isolate not available
Paratyphi 191	BSHI	Inpatient	2003-12-31	2003	Data not found	42	Susceptible	Susceptible	Susceptible	Intermediate	Susceptible	Data not found	No	Isolate not available	Isolate not available	Isolate not available	Isolate not available
Paratyphi 192	PDC 1	Outpatient	2003-12-31	2003	Male	36	Susceptible	Susceptible	Susceptible	Data not found	Data not found	Data not found	No	Isolate not available	Isolate not available	Isolate not available	Isolate not available
Paratyphi 193	PDC 1	Outpatient	2003-12-31	2003	Data not found	42	Susceptible	Susceptible	Susceptible	Data not found	Data not found	Data not found	No	Isolate not available	Isolate not available	Isolate not available	Isolate not available
Paratyphi 194	PDC 1	Outpatient	2004-01-05	2004	Data not found		Susceptible	Susceptible	Susceptible	Intermediate	Susceptible	Susceptible	Yes	0.25	Intermediate	0.0312	Susceptible
Paratyphi 195	PDC 1	Outpatient	2004-01-10	2004	Female	17	Susceptible	Susceptible	Susceptible	Data not found	Data not found	Data not found	No	Isolate not available	Isolate not available	Isolate not available	Isolate not available
Paratyphi 196	PDC 1	Outpatient	2004-01-11	2004	Male	45	Susceptible	Susceptible	Susceptible	Data not found	Data not found	Data not found	No	Isolate not available	Isolate not available	Isolate not available	Isolate not available
Paratyphi 197	PDC 1	Outpatient	2004-02-09	2004	Female	34	Susceptible	Susceptible	Susceptible	Data not found	Data not found	Data not found	No	Isolate not available	Isolate not available	Isolate not available	Isolate not available
Paratyphi 198	PDC 1	Outpatient	2004-02-18	2004	Male	36	Susceptible	Susceptible	Susceptible	Data not found	Data not found	Data not found	No	Isolate not available	Isolate not available	Isolate not available	Isolate not available
Paratyphi 199	PDC 1	Outpatient	2004-02-19	2004	Male	108	Susceptible	Susceptible	Susceptible	Data not found	Data not found	Data not found	No	Isolate not available	Isolate not available	Isolate not available	Isolate not available
Paratyphi 200	PDC 1	Outpatient	2004-02-20	2004	Male	42	Susceptible	Susceptible	Susceptible	Data not found	Data not found	Data not found	No	Isolate not available	Isolate not available	Isolate not available	Isolate not available
Paratyphi 201	PDC 1	Outpatient	2004-02-24	2004	Female	96	Susceptible	Susceptible	Susceptible	Data not found	Data not found	Data not found	No	Isolate not available	Isolate not available	Isolate not available	Isolate not available
Paratyphi 202	PDC 1	Outpatient	2004-03-03	2004	Male	36	Susceptible	Susceptible	Susceptible	Data not found	Data not found	Data not found	No	Isolate not available	Isolate not available	Isolate not available	Isolate not available
Paratyphi 203	BSHI	Outpatient	2004-04-11	2004	Male	10	Susceptible	Susceptible	Susceptible	Intermediate	Susceptible	Data not found	No	Isolate not available	Isolate not available	Isolate not available	Isolate not available
Paratyphi 204	PDC 1	Outpatient	2004-05-03	2004	Male	204	Susceptible	Susceptible	Susceptible	Data not found	Data not found	Data not found	No	Isolate not available	Isolate not available	Isolate not available	Isolate not available
Paratyphi 205	PDC 1	Outpatient	2004-05-12	2004	Female	156	Resistant	Susceptible	Susceptible	Data not found	Data not found	Data not found	No	Isolate not available	Isolate not available	Isolate not available	Isolate not available
Paratyphi 206	PDC 1	Outpatient	2004-05-17	2004	Male	55	Susceptible	Susceptible	Susceptible	Data not found	Data not found	Data not found	No	Isolate not available	Isolate not available	Isolate not available	Isolate not available
Paratyphi 207	PDC 1	Outpatient	2004-05-25	2004	Male	192	Susceptible	Susceptible	Susceptible	Data not found	Data not found	Data not found	No	Isolate not available	Isolate not available	Isolate not available	Isolate not available
Paratyphi 208	PDC 1	Outpatient	2004-05-27	2004	Female	51	Susceptible	Susceptible	Susceptible	Data not found	Data not found	Data not found	No	Isolate not available	Isolate not available	Isolate not available	Isolate not available
Paratyphi 209	PDC 1	Outpatient	2004-05-29	2004	Male	29	Susceptible	Susceptible	Susceptible	Data not found	Data not found	Data not found	No	Isolate not available	Isolate not available	Isolate not available	Isolate not available
Paratyphi 210	PDC 1	Outpatient	2004-05-29	2004	Male	96	Susceptible	Susceptible	Susceptible	Data not found	Data not found	Data not found	No	Isolate not available	Isolate not available	Isolate not available	Isolate not available
Paratyphi 211	BSHI	Inpatient	2004-06-03	2004	Male	72	Susceptible	Susceptible	Susceptible	Intermediate	Susceptible	Data not found	No	Isolate not available	Isolate not available	Isolate not available	Isolate not available
Paratyphi 212	PDC 1	Outpatient	2004-06-04	2004	Male	84	Susceptible	Susceptible	Susceptible	Data not found	Data not found	Data not found	No	Isolate not available	Isolate not available	Isolate not available	Isolate not available
Paratyphi 213	PDC 1	Outpatient	2004-06-08	2004	Male	30	Susceptible	Susceptible	Susceptible	Data not found	Data not found	Data not found	No	Isolate not available	Isolate not available	Isolate not available	Isolate not available
Paratyphi 214	PDC 1	Outpatient	2004-06-10	2004	Female	108	Resistant	Susceptible	Susceptible	Data not found	Data not found	Data not found	No	Isolate not available	Isolate not available	Isolate not available	Isolate not available
Paratyphi 215	PDC 1	Outpatient	2004-06-11	2004	Male	84	Susceptible	Susceptible	Susceptible	Data not found	Data not found	Data not found	No	Isolate not available	Isolate not available	Isolate not available	Isolate not available
Paratyphi 216	PDC 1	Outpatient	2004-06-13	2004	Male	72	Susceptible	Susceptible	Susceptible	Data not found	Data not found	Data not found	No	Isolate not available	Isolate not available	Isolate not available	Isolate not available
Paratyphi 217	PDC 1	Outpatient	2004-06-15	2004	Male	66	Susceptible	Susceptible	Susceptible	Data not found	Data not found	Data not found	No	Isolate not available	Isolate not available	Isolate not available	Isolate not available
Paratyphi 218	PDC 1	Outpatient	2004-06-16	2004	Female	84	Susceptible	Susceptible	Susceptible	Data not found	Data not found	Data not found	No	Isolate not available	Isolate not available	Isolate not available	Isolate not available
Paratyphi 219	PDC 1	Outpatient	2004-06-16	2004	Male	114	Susceptible	Susceptible	Susceptible	Data not found	Data not found	Data not found	No	Isolate not available	Isolate not available	Isolate not available	Isolate not available
Paratyphi 220	PDC 1	Outpatient	2004-06-19	2004	Female	17	Susceptible	Susceptible	Susceptible	Data not found	Data not found	Data not found	No	Isolate not available	Isolate not available	Isolate not available	Isolate not available
Paratyphi 221	PDC 1	Outpatient	2004-06-19	2004	Female	54	Susceptible	Susceptible	Susceptible	Data not found	Data not found	Data not found	No	Isolate not available	Isolate not available	Isolate not available	Isolate not available
Paratyphi 222	PDC 1	Outpatient	2004-06-19	2004	Male	84	Susceptible	Susceptible	Susceptible	Data not found	Data not found	Data not found	No	Isolate not available	Isolate not available	Isolate not available	Isolate not available
Paratyphi 223	PDC 1	Outpatient	2004-06-25	2004	Male	84	Susceptible	Data not found	Susceptible	Data not found	Data not found	Data not found	No	Isolate not available	Isolate not available	Isolate not available	Isolate not available
Paratyphi 224	PDC 1	Outpatient	2004-06-27	2004	Male	120	Susceptible	Susceptible	Susceptible	Data not found	Data not found	Data not found	No	Isolate not available	Isolate not available	Isolate not available	Isolate not available
Paratyphi 225	PDC 1	Outpatient	2004-06-29	2004	Female	8	Susceptible	Susceptible	Susceptible	Data not found	Data not found	Data not found	No	Isolate not available	Isolate not available	Isolate not available	Isolate not available
Paratyphi 226	PDC 1	Outpatient	2004-07-01	2004	Female	60	Susceptible	Susceptible	Susceptible	Data not found	Data not found	Data not found	No	Isolate not available	Isolate not available	Isolate not available	Isolate not available
Paratyphi 227	PDC 1	Outpatient	2004-07-09	2004	Female	43	Susceptible	Susceptible	Susceptible	Data not found	Data not found	Data not found	No	Isolate not available	Isolate not available	Isolate not available	Isolate not available
Paratyphi 228	BSHI	Outpatient	2004-07-10	2004	Female	90	Susceptible	Susceptible	Susceptible	Intermediate	Susceptible	Data not found	No	Isolate not available	Isolate not available	Isolate not available	Isolate not available
Paratyphi 229	PDC 1	Outpatient	2004-07-11	2004	Female	41	Susceptible	Susceptible	Susceptible	Data not found	Data not found	Data not found	No	Isolate not available	Isolate not available	Isolate not available	Isolate not available
Paratyphi 230	PDC 1	Outpatient	2004-07-18	2004	Female	14	Resistant	Susceptible	Susceptible	Data not found	Data not found	Data not found	No	Isolate not available	Isolate not available	Isolate not available	Isolate not available
Paratyphi 231	PDC 1	Outpatient	2004-07-18	2004	Female	54	Susceptible	Susceptible	Susceptible	Data not found	Data not found	Data not found	No	Isolate not available	Isolate not available	Isolate not available	Isolate not available
Paratyphi 232	BSHI	Outpatient	2004-07-20	2004	Data not found	42	Susceptible	Susceptible	Resistant	Intermediate	Susceptible	Data not found	No	Isolate not available	Isolate not available	Isolate not available	Isolate not available
Paratyphi 233	PDC 1	Outpatient	2004-07-20	2004	Female	54	Susceptible	Susceptible	Susceptible	Data not found	Data not found	Data not found	No	Isolate not available	Isolate not available	Isolate not available	Isolate not available
Paratyphi 234	PDC 1	Outpatient	2004-07-24	2004	Male	31	Susceptible	Susceptible	Susceptible	Data not found	Data not found	Data not found	No	Isolate not available	Isolate not available	Isolate not available	Isolate not available
Paratyphi 235	PDC 1	Outpatient	2004-08-03	2004	Male	36	Susceptible	Susceptible	Susceptible	Data not found	Data not found	Data not found	No	Isolate not available	Isolate not available	Isolate not available	Isolate not available
Paratyphi 236	PDC 1	Outpatient	2004-08-05	2004	Female	96	Susceptible	Susceptible	Susceptible	Data not found	Data not found	Data not found	No	Isolate not available	Isolate not available	Isolate not available	Isolate not available
Paratyphi 237	PDC 1	Outpatient	2004-08-08	2004	Male	10	Susceptible	Susceptible	Susceptible	Data not found	Data not found	Data not found	No	Isolate not available	Isolate not available	Isolate not available	Isolate not available
Paratyphi 238	BSHI	Inpatient	2004-08-09	2004	Male	12	Susceptible	Susceptible	Susceptible	Intermediate	Susceptible	Data not found	No	Isolate not available	Isolate not available	Isolate not available	Isolate not available
Paratyphi 239	PDC 1	Outpatient	2004-08-10	2004	Male	44	Susceptible	Susceptible	Susceptible	Data not found	Data not found	Data not found	No	Isolate not available	Isolate not available	Isolate not available	Isolate not available
Paratyphi 240	PDC 1	Outpatient	2004-08-17	2004	Female	132	Susceptible	Susceptible	Susceptible	Data not found	Data not found	Data not found	No	Isolate not available	Isolate not available	Isolate not available	Isolate not available
Paratyphi 241	PDC 1	Outpatient	2004-08-21	2004	Male	216	Susceptible	Susceptible	Susceptible	Data not found	Data not found	Data not found	No	Isolate not available	Isolate not available	Isolate not available	Isolate not available
Paratyphi 242	PDC 1	Outpatient	2004-08-25	2004	Male	60	Susceptible	Susceptible	Susceptible	Data not found	Data not found	Data not found	No	Isolate not available	Isolate not available	Isolate not available	Isolate not available
Paratyphi 243	PDC 1	Outpatient	2004-08-28	2004	Male	96	Susceptible	Susceptible	Susceptible	Data not found	Data not found	Data not found	No	Isolate not available	Isolate not available	Isolate not available	Isolate not available
Paratyphi 244	PDC 1	Outpatient	2004-08-30	2004	Female	132	Resistant	Susceptible	Susceptible	Data not found	Data not found	Data not found	No	Isolate not available	Isolate not available	Isolate not available	Isolate not available
Paratyphi 245	PDC 1	Outpatient	2004-09-01	2004	Female	40	Susceptible	Susceptible	Susceptible	Data not found	Data not found	Data not found	No	Isolate not available	Isolate not available	Isolate not available	Isolate not available
Paratyphi 246	PDC 1	Outpatient	2004-09-03	2004	Female	84	Susceptible	Susceptible	Susceptible	Data not found	Data not found	Data not found	No	Isolate not available	Isolate not available	Isolate not available	Isolate not available
Paratyphi 247	PDC 1	Outpatient	2004-09-08	2004	Female	84	Susceptible	Susceptible	Susceptible	Data not found	Data not found	Data not found	No	Isolate not available	Isolate not available	Isolate not available	Isolate not available
Paratyphi 248	PDC 1	Outpatient	2004-09-10	2004	Male	60	Susceptible	Susceptible	Susceptible	Data not found	Data not found	Data not found	No	Isolate not available	Isolate not available	Isolate not available	Isolate not available
Paratyphi 249	PDC 1	Outpatient	2004-09-11	2004	Female	42	Susceptible	Susceptible	Susceptible	Data not found	Data not found	Data not found	No	Isolate not available	Isolate not available	Isolate not available	Isolate not available
Paratyphi 250	PDC 1	Outpatient	2004-09-14	2004	Female	17	Susceptible	Susceptible	Susceptible	Data not found	Data not found	Data not found	No	Isolate not available	Isolate not available	Isolate not available	Isolate not available
Paratyphi 251	PDC 1	Outpatient	2004-09-15	2004	Male	11	Susceptible	Susceptible	Susceptible	Data not found	Data not found	Data not found	No	Isolate not available	Isolate not available	Isolate not available	Isolate not available
Paratyphi 252	PDC 1	Outpatient	2004-09-23	2004	Female	22	Susceptible	Susceptible	Susceptible	Data not found	Data not found	Data not found	No	Isolate not available	Isolate not available	Isolate not available	Isolate not available
Paratyphi 253	PDC 1	Outpatient	2004-09-24	2004	Female	30	Susceptible	Susceptible	Susceptible	Data not found	Data not found	Data not found	No	Isolate not available	Isolate not available	Isolate not available	Isolate not available
Paratyphi 254	PDC 1	Outpatient	2004-09-24	2004	Male	32	Susceptible	Susceptible	Susceptible	Data not found	Data not found	Data not found	No	Isolate not available	Isolate not available	Isolate not available	Isolate not available
Paratyphi 255	PDC 1	Outpatient	2004-09-24	2004	Female	36	Susceptible	Susceptible	Susceptible	Data not found	Data not found	Data not found	No	Isolate not available	Isolate not available	Isolate not available	Isolate not available
Paratyphi 256	BSHI	Outpatient	2004-09-25	2004	Data not found	132	Susceptible	Susceptible	Resistant	Intermediate	Susceptible	Data not found	No	Isolate not available	Isolate not available	Isolate not available	Isolate not available
Paratyphi 257	BSHI	Outpatient	2004-09-26	2004	Female	120	Susceptible	Susceptible	Susceptible	Intermediate	Susceptible	Data not found	No	Isolate not available	Isolate not available	Isolate not available	Isolate not available
Paratyphi 258	PDC 1	Outpatient	2004-09-28	2004	Male	84	Susceptible	Susceptible	Susceptible	Data not found	Data not found	Data not found	No	Isolate not available	Isolate not available	Isolate not available	Isolate not available
Paratyphi 259	PDC 1	Outpatient	2004-09-29	2004	Female	13	Susceptible	Susceptible	Susceptible	Data not found	Data not found	Data not found	No	Isolate not available	Isolate not available	Isolate not available	Isolate not available
Paratyphi 260	PDC 1	Outpatient	2004-09-30	2004	Male	108	Susceptible	Susceptible	Susceptible	Data not found	Data not found	Data not found	No	Isolate not available	Isolate not available	Isolate not available	Isolate not available
Paratyphi 261	PDC 1	Outpatient	2004-10-02	2004	Female	27	Susceptible	Susceptible	Susceptible	Data not found	Data not found	Data not found	No	Isolate not available	Isolate not available	Isolate not available	Isolate not available
Paratyphi 262	BSHI	Outpatient	2004-10-03	2004	Female	132	Susceptible	Susceptible	Susceptible	Intermediate	Susceptible	Data not found	No	Isolate not available	Isolate not available	Isolate not available	Isolate not available
Paratyphi 263	PDC 1	Outpatient	2004-10-03	2004	Female	132	Susceptible	Susceptible	Susceptible	Data not found	Susceptible	Data not found	No	Isolate not available	Isolate not available	Isolate not available	Isolate not available
Paratyphi 264	PDC 1	Outpatient	2004-10-04	2004	Male	18	Susceptible	Susceptible	Susceptible	Data not found	Data not found	Data not found	No	Isolate not available	Isolate not available	Isolate not available	Isolate not available
Paratyphi 265	PDC 1	Outpatient	2004-10-04	2004	Female	120	Susceptible	Susceptible	Susceptible	Data not found	Data not found	Data not found	No	Isolate not available	Isolate not available	Isolate not available	Isolate not available
Paratyphi 266	BSHI	Inpatient	2004-10-05	2004	Male	59	Susceptible	Susceptible	Susceptible	Intermediate	Susceptible	Data not found	Yes	0.25	Intermediate	0.0625	Susceptible
Paratyphi 267	PDC 1	Outpatient	2004-10-09	2004	Male	156	Susceptible	Susceptible	Susceptible	Data not found	Data not found	Data not found	No	Isolate not available	Isolate not available	Isolate not available	Isolate not available
Paratyphi 268	PDC 1	Outpatient	2004-10-12	2004	Male	42	Susceptible	Susceptible	Susceptible	Data not found	Data not found	Data not found	No	Isolate not available	Isolate not available	Isolate not available	Isolate not available
Paratyphi 269	PDC 1	Outpatient	2004-10-13	2004	Female	84	Susceptible	Susceptible	Susceptible	Data not found	Data not found	Data not found	No	Isolate not available	Isolate not available	Isolate not available	Isolate not available
Paratyphi 270	PDC 1	Outpatient	2004-10-16	2004	Female	12	Susceptible	Susceptible	Susceptible	Data not found	Data not found	Data not found	No	Isolate not available	Isolate not available	Isolate not available	Isolate not available
Paratyphi 271	PDC 1	Outpatient	2004-10-17	2004	Male	42	Susceptible	Susceptible	Susceptible	Data not found	Data not found	Data not found	No	Isolate not available	Isolate not available	Isolate not available	Isolate not available
Paratyphi 272	PDC 1	Outpatient	2004-10-17	2004	Female	46	Susceptible	Susceptible	Susceptible	Data not found	Data not found	Data not found	No	Isolate not available	Isolate not available	Isolate not available	Isolate not available
Paratyphi 273	PDC 1	Outpatient	2004-10-18	2004	Female	78	Susceptible	Susceptible	Susceptible	Data not found	Data not found	Data not found	No	Isolate not available	Isolate not available	Isolate not available	Isolate not available
Paratyphi 274	PDC 1	Outpatient	2004-10-18	2004	Male	108	Susceptible	Susceptible	Susceptible	Data not found	Data not found	Data not found	No	Isolate not available	Isolate not available	Isolate not available	Isolate not available
Paratyphi 275	PDC 1	Outpatient	2004-10-19	2004	Female	49	Susceptible	Susceptible	Susceptible	Data not found	Data not found	Data not found	No	Isolate not available	Isolate not available	Isolate not available	Isolate not available
Paratyphi 276	PDC 1	Outpatient	2004-10-20	2004	Male	38	Susceptible	Susceptible	Susceptible	Data not found	Data not found	Data not found	No	Isolate not available	Isolate not available	Isolate not available	Isolate not available
Paratyphi 277	PDC 1	Outpatient	2004-10-21	2004	Female	180	Susceptible	Susceptible	Susceptible	Data not found	Data not found	Data not found	No	Isolate not available	Isolate not available	Isolate not available	Isolate not available
Paratyphi 278	PDC 1	Outpatient	2004-10-25	2004	Male	96	Susceptible	Susceptible	Susceptible	Data not found	Data not found	Data not found	No	Isolate not available	Isolate not available	Isolate not available	Isolate not available
Paratyphi 279	BSHI	Outpatient	2004-10-26	2004	Data not found	96	Susceptible	Susceptible	Susceptible	Susceptible	Susceptible	Data not found	No	Isolate not available	Isolate not available	Isolate not available	Isolate not available
Paratyphi 280	PDC 1	Outpatient	2004-10-27	2004	Male	84	Susceptible	Susceptible	Susceptible	Data not found	Data not found	Data not found	No	Isolate not available	Isolate not available	Isolate not available	Isolate not available
Paratyphi 281	PDC 1	Outpatient	2004-10-27	2004	Female	108	Susceptible	Susceptible	Susceptible	Data not found	Data not found	Data not found	No	Isolate not available	Isolate not available	Isolate not available	Isolate not available
Paratyphi 282	BSHI	Inpatient	2004-10-28	2004	Female	144	Susceptible	Susceptible	Susceptible	Intermediate	Susceptible	Data not found	No	Isolate not available	Isolate not available	Isolate not available	Isolate not available
Paratyphi 283	PDC 1	Outpatient	2004-10-28	2004	Female	192	Susceptible	Susceptible	Susceptible	Data not found	Data not found	Data not found	No	Isolate not available	Isolate not available	Isolate not available	Isolate not available
Paratyphi 284	BSHI	Outpatient	2004-10-30	2004	Data not found	50	Susceptible	Susceptible	Susceptible	Intermediate	Susceptible	Data not found	No	Isolate not available	Isolate not available	Isolate not available	Isolate not available
Paratyphi 285	PDC 1	Outpatient	2004-10-30	2004	Male	42	Susceptible	Susceptible	Susceptible	Data not found	Data not found	Data not found	No	Isolate not available	Isolate not available	Isolate not available	Isolate not available
Paratyphi 286	PDC 1	Outpatient	2004-10-30	2004	Female	132	Susceptible	Susceptible	Susceptible	Data not found	Data not found	Data not found	No	Isolate not available	Isolate not available	Isolate not available	Isolate not available
Paratyphi 287	BSHI	Outpatient	2004-11-02	2004	Male	78	Susceptible	Susceptible	Susceptible	Intermediate	Susceptible	Data not found	No	Isolate not available	Isolate not available	Isolate not available	Isolate not available
Paratyphi 288	PDC 1	Outpatient	2004-11-02	2004	Male	22	Susceptible	Susceptible	Resistant	Data not found	Data not found	Data not found	No	Isolate not available	Isolate not available	Isolate not available	Isolate not available
Paratyphi 289	PDC 1	Outpatient	2004-11-04	2004	Female	192	Susceptible	Susceptible	Susceptible	Data not found	Data not found	Data not found	No	Isolate not available	Isolate not available	Isolate not available	Isolate not available
Paratyphi 290	PDC 1	Outpatient	2004-11-05	2004	Male	156	Susceptible	Susceptible	Susceptible	Data not found	Data not found	Data not found	No	Isolate not available	Isolate not available	Isolate not available	Isolate not available
Paratyphi 291	PDC 1	Outpatient	2004-11-07	2004	Female	8	Susceptible	Susceptible	Susceptible	Data not found	Data not found	Data not found	No	Isolate not available	Isolate not available	Isolate not available	Isolate not available
Paratyphi 292	PDC 1	Outpatient	2004-11-24	2004	Male	13	Susceptible	Susceptible	Susceptible	Data not found	Data not found	Data not found	No	Isolate not available	Isolate not available	Isolate not available	Isolate not available
Paratyphi 293	PDC 1	Outpatient	2004-11-24	2004	Male	96	Susceptible	Susceptible	Susceptible	Data not found	Data not found	Data not found	No	Isolate not available	Isolate not available	Isolate not available	Isolate not available
Paratyphi 294	PDC 1	Outpatient	2004-11-26	2004	Male	95	Susceptible	Susceptible	Susceptible	Data not found	Data not found	Data not found	No	Isolate not available	Isolate not available	Isolate not available	Isolate not available
Paratyphi 295	BSHI	Inpatient	2004-11-28	2004	Male	48	Susceptible	Susceptible	Susceptible	Intermediate	Susceptible	Susceptible	Yes	0.25	Intermediate	0.0625	Susceptible
Paratyphi 296	PDC 1	Outpatient	2004-11-29	2004	Female	27	Susceptible	Data not found	Susceptible	Data not found	Data not found	Data not found	No	Isolate not available	Isolate not available	Isolate not available	Isolate not available
Paratyphi 297	PDC 1	Outpatient	2004-12-01	2004	Male	66	Susceptible	Susceptible	Susceptible	Data not found	Data not found	Data not found	No	Isolate not available	Isolate not available	Isolate not available	Isolate not available
Paratyphi 298	PDC 1	Outpatient	2004-12-05	2004	Female	72	Susceptible	Susceptible	Susceptible	Data not found	Data not found	Data not found	No	Isolate not available	Isolate not available	Isolate not available	Isolate not available
Paratyphi 299	PDC 1	Outpatient	2004-12-18	2004	Male	96	Susceptible	Susceptible	Susceptible	Data not found	Data not found	Data not found	No	Isolate not available	Isolate not available	Isolate not available	Isolate not available
Paratyphi 300	PDC 1	Outpatient	2004-12-19	2004	Male	60	Susceptible	Susceptible	Susceptible	Data not found	Data not found	Data not found	No	Isolate not available	Isolate not available	Isolate not available	Isolate not available
Paratyphi 301	PDC 1	Outpatient	2004-12-23	2004	Male	24	Susceptible	Susceptible	Susceptible	Data not found	Data not found	Data not found	No	Isolate not available	Isolate not available	Isolate not available	Isolate not available
Paratyphi 302	PDC 1	Outpatient	2004-12-27	2004	Female	24	Susceptible	Susceptible	Susceptible	Data not found	Data not found	Data not found	No	Isolate not available	Isolate not available	Isolate not available	Isolate not available
Paratyphi 303	PDC 1	Outpatient	2004-12-30	2004	Male	96	Susceptible	Susceptible	Susceptible	Data not found	Data not found	Data not found	No	Isolate not available	Isolate not available	Isolate not available	Isolate not available
Paratyphi 304	BSHI	Inpatient	2005-01-30	2005	Male	12	Susceptible	Susceptible	Susceptible	Intermediate	Susceptible	Data not found	No	Isolate not available	Isolate not available	Isolate not available	Isolate not available
Paratyphi 305	BSHI	Inpatient	2005-02-12	2005	Male	36	Susceptible	Susceptible	Susceptible	Intermediate	Susceptible	Data not found	No	Isolate not available	Isolate not available	Isolate not available	Isolate not available
Paratyphi 306	PDC 1	Outpatient	2005-02-14	2005	Data not found		Data not found	Data not found	Data not found	Data not found	Data not found	Data not found	No	Isolate not available	Isolate not available	Isolate not available	Isolate not available
Paratyphi 307	PDC 1	Outpatient	2005-03-12	2005	Data not found		Susceptible	Susceptible	Susceptible	Data not found	Susceptible	Data not found	No	Isolate not available	Isolate not available	Isolate not available	Isolate not available
Paratyphi 308	BSHI	Outpatient	2005-03-13	2005	Female	156	Susceptible	Susceptible	Resistant	Intermediate	Susceptible	Data not found	No	Isolate not available	Isolate not available	Isolate not available	Isolate not available
Paratyphi 309	PDC 1	Outpatient	2005-03-20	2005	Data not found		Susceptible	Susceptible	Susceptible	Data not found	Susceptible	Data not found	No	Isolate not available	Isolate not available	Isolate not available	Isolate not available
Paratyphi 310	PDC 1	Outpatient	2005-04-03	2005	Data not found		Susceptible	Susceptible	Susceptible	Data not found	Susceptible	Data not found	No	Isolate not available	Isolate not available	Isolate not available	Isolate not available
Paratyphi 311	PDC 1	Outpatient	2005-04-09	2005	Data not found		Susceptible	Susceptible	Susceptible	Data not found	Susceptible	Data not found	No	Isolate not available	Isolate not available	Isolate not available	Isolate not available
Paratyphi 312	PDC 1	Outpatient	2005-04-23	2005	Data not found		Susceptible	Susceptible	Susceptible	Data not found	Susceptible	Data not found	No	Isolate not available	Isolate not available	Isolate not available	Isolate not available
Paratyphi 313	SSFH	Inpatient	2005-04-26	2005	Male	34	Susceptible	Susceptible	Susceptible	Intermediate	Susceptible	Data not found	No	Isolate not available	Isolate not available	Isolate not available	Isolate not available
Paratyphi 314	PDC 1	Outpatient	2005-05-01	2005	Data not found		Susceptible	Susceptible	Susceptible	Data not found	Susceptible	Data not found	No	Isolate not available	Isolate not available	Isolate not available	Isolate not available
Paratyphi 315	BSHI	Inpatient	2005-05-21	2005	Female	60	Susceptible	Susceptible	Susceptible	Intermediate	Susceptible	Data not found	No	Isolate not available	Isolate not available	Isolate not available	Isolate not available
Paratyphi 316	PDC 1	Outpatient	2005-05-23	2005	Data not found		Susceptible	Susceptible	Susceptible	Data not found	Susceptible	Data not found	No	Isolate not available	Isolate not available	Isolate not available	Isolate not available
Paratyphi 317	PDC 1	Outpatient	2005-05-27	2005	Data not found		Susceptible	Susceptible	Susceptible	Intermediate	Susceptible	Susceptible	Yes	0.5	Intermediate	0.0625	Susceptible
Paratyphi 318	BSHI	Outpatient	2005-05-28	2005	Data not found		Susceptible	Susceptible	Susceptible	Intermediate	Susceptible	Data not found	No	Isolate not available	Isolate not available	Isolate not available	Isolate not available
Paratyphi 319	PDC 1	Outpatient	2005-05-29	2005	Data not found		Susceptible	Susceptible	Susceptible	Data not found	Susceptible	Data not found	No	Isolate not available	Isolate not available	Isolate not available	Isolate not available
Paratyphi 320	PDC 1	Outpatient	2005-06-20	2005	Data not found		Susceptible	Susceptible	Susceptible	Data not found	Data not found	Data not found	Yes	0.25	Intermediate	0.0625	Susceptible
Paratyphi 321	PDC 1	Outpatient	2005-06-24	2005	Female	10	Susceptible	Susceptible	Susceptible	Intermediate	Susceptible	Susceptible	Yes	0.5	Intermediate	0.0625	Susceptible
Paratyphi 322	SSFH	Outpatient	2005-06-26	2005	Data not found	0	Susceptible	Susceptible	Susceptible	Intermediate	Susceptible	Susceptible	Yes	0.5	Intermediate	0.19	Susceptible
Paratyphi 323	PDC 1	Outpatient	2005-06-27	2005	Data not found	103	Susceptible	Susceptible	Susceptible	Intermediate	Susceptible	Susceptible	Yes	0.5	Intermediate	0.0625	Susceptible
Paratyphi 324	BSHI	Outpatient	2005-07-06	2005	Female	36	Susceptible	Susceptible	Susceptible	Intermediate	Data not found	Susceptible	Yes	0.5	Intermediate	0.0312	Susceptible
Paratyphi 325	BSHI	Inpatient	2005-07-19	2005	Male	12	Susceptible	Susceptible	Susceptible	Intermediate	Susceptible	Data not found	No	Isolate not available	Isolate not available	Isolate not available	Isolate not available
Paratyphi 326	PDC 1	Outpatient	2005-07-20	2005	Female	27	Susceptible	Susceptible	Susceptible	Intermediate	Data not found	Susceptible	Yes	0.5	Intermediate	0.0312	Susceptible
Paratyphi 327	PDC 1	Outpatient	2005-07-20	2005	Male	384	Susceptible	Susceptible	Susceptible	Intermediate	Data not found	Susceptible	Yes	0.5	Intermediate	0.0625	Susceptible
Paratyphi 328	PDC 1	Outpatient	2005-07-31	2005	Male	300	Susceptible	Susceptible	Susceptible	Data not found	Susceptible	Data not found	No	Isolate not available	Isolate not available	Isolate not available	Isolate not available
Paratyphi 329	PDC 1	Outpatient	2005-07-31	2005	Female	312	Susceptible	Susceptible	Susceptible	Data not found	Susceptible	Data not found	No	Isolate not available	Isolate not available	Isolate not available	Isolate not available
Paratyphi 330	PDC 1	Outpatient	2005-08-02	2005	Male	180	Susceptible	Susceptible	Susceptible	Intermediate	Data not found	Susceptible	Yes	1	Resistant	0.0312	Susceptible
Paratyphi 331	BSHI	Outpatient	2005-08-02	2005	Male	5	Susceptible	Susceptible	Susceptible	Intermediate	Data not found	Susceptible	Yes	0.0156	Susceptible	0.0625	Susceptible
Paratyphi 332	PDC 1	Outpatient	2005-08-02	2005	Male	216	Susceptible	Susceptible	Susceptible	Resistant	Data not found	Susceptible	Yes	1	Resistant	0.0625	Susceptible
Paratyphi 333	PDC 1	Outpatient	2005-08-07	2005	Data not found		Susceptible	Susceptible	Susceptible	Data not found	Data not found	Data not found	Yes	1	Resistant	0.0625	Susceptible
Paratyphi 334	PDC 1	Outpatient	2005-08-13	2005	Data not found		Susceptible	Susceptible	Susceptible	Data not found	Data not found	Data not found	Yes	0.5	Intermediate	0.0625	Susceptible
Paratyphi 335	PDC 1	Outpatient	2005-08-14	2005	Data not found		Susceptible	Susceptible	Susceptible	Data not found	Data not found	Data not found	Yes	0.5	Intermediate	0.0625	Susceptible
Paratyphi 336	PDC 1	Outpatient	2005-08-15	2005	Female	216	Susceptible	Susceptible	Susceptible	Intermediate	Data not found	Susceptible	Yes	0.5	Intermediate	0.125	Susceptible
Paratyphi 337	PDC 1	Outpatient	2005-08-20	2005	Female	20	Susceptible	Susceptible	Susceptible	Susceptible	Data not found	Susceptible	Yes	0.0156	Susceptible	0.0625	Susceptible
Paratyphi 338	PDC 1	Outpatient	2005-08-23	2005	Female	33	Susceptible	Susceptible	Susceptible	Intermediate	Susceptible	Susceptible	Yes	0.5	Intermediate	0.0625	Susceptible
Paratyphi 339	PDC 1	Outpatient	2005-08-26	2005	Male	276	Susceptible	Susceptible	Susceptible	Intermediate	Susceptible	Susceptible	Yes	1	Resistant	0.0625	Susceptible
Paratyphi 340	PDC 1	Outpatient	2005-09-03	2005	Male	324	Susceptible	Susceptible	Susceptible	Resistant	Data not found	Susceptible	Yes	0.25	Intermediate	0.0312	Susceptible
Paratyphi 341	PDC 1	Outpatient	2005-09-05	2005	Male	252	Susceptible	Susceptible	Susceptible	Intermediate	Data not found	Susceptible	Yes	0.25	Intermediate	0.0312	Susceptible
Paratyphi 342	BSHI	Outpatient	2005-09-10	2005	Data not found		Susceptible	Susceptible	Susceptible	Data not found	Data not found	Susceptible	Yes	0.25	Intermediate	0.0312	Susceptible
Paratyphi 343	BSHI	Outpatient	2005-09-13	2005	Female		Susceptible	Susceptible	Susceptible	Intermediate	Data not found	Susceptible	Yes	0.25	Intermediate	0.0312	Susceptible
Paratyphi 344	BSHI	Outpatient	2005-09-13	2005	Female		Susceptible	Susceptible	Susceptible	Intermediate	Susceptible	Data not found	No	Isolate not available	Isolate not available	Isolate not available	Isolate not available
Paratyphi 345	PDC 1	Outpatient	2005-09-13	2005	Male	20	Susceptible	Susceptible	Susceptible	Intermediate	Susceptible	Susceptible	Yes	0.5	Intermediate	0.0312	Susceptible
Paratyphi 346	PDC 1	Outpatient	2005-09-16	2005	Female	120	Susceptible	Susceptible	Susceptible	Intermediate	Susceptible	Susceptible	Yes	0.25	Intermediate	0.0312	Susceptible
Paratyphi 347	PDC 1	Outpatient	2005-09-16	2005	Female	288	Susceptible	Susceptible	Susceptible	Intermediate	Susceptible	Susceptible	Yes	1	Resistant	0.0312	Susceptible
Paratyphi 348	PDC 1	Outpatient	2005-09-17	2005	Female	60	Susceptible	Susceptible	Susceptible	Intermediate	Data not found	Susceptible	Yes	1	Resistant	0.0156	Susceptible
Paratyphi 349	PDC 1	Outpatient	2005-09-18	2005	Female	420	Susceptible	Susceptible	Susceptible	Intermediate	Susceptible	Susceptible	Yes	1	Resistant	0.0312	Susceptible
Paratyphi 350	PDC 1	Outpatient	2005-09-19	2005	Male	156	Susceptible	Susceptible	Susceptible	Intermediate	Susceptible	Susceptible	Yes	0.5	Intermediate	0.0312	Susceptible
Paratyphi 351	PDC 1	Outpatient	2005-09-19	2005	Female	138	Susceptible	Susceptible	Susceptible	Intermediate	Susceptible	Susceptible	Yes	1	Resistant	0.0312	Susceptible
Paratyphi 352	PDC 1	Outpatient	2005-09-21	2005	Male	59	Susceptible	Susceptible	Susceptible	Data not found	Susceptible	Data not found	No	Isolate not available	Isolate not available	Isolate not available	Isolate not available
Paratyphi 353	PDC 1	Outpatient	2005-09-21	2005	Male	54	Susceptible	Susceptible	Susceptible	Intermediate	Susceptible	Susceptible	Yes	1	Resistant	0.0625	Susceptible
Paratyphi 354	BSHI	Outpatient	2005-09-22	2005	Male		Susceptible	Susceptible	Susceptible	Intermediate	Susceptible	Data not found	No	Isolate not available	Isolate not available	Isolate not available	Isolate not available
Paratyphi 355	PDC 1	Outpatient	2005-09-22	2005	Female	32	Susceptible	Susceptible	Susceptible	Intermediate	Data not found	Susceptible	Yes	1	Resistant	0.0312	Susceptible
Paratyphi 356	BSHI	Outpatient	2005-09-22	2005	Male	74	Susceptible	Susceptible	Susceptible	Intermediate	Data not found	Susceptible	Yes	1	Resistant	0.0312	Susceptible
Paratyphi 357	PDC 1	Outpatient	2005-09-25	2005	Male	144	Susceptible	Susceptible	Susceptible	Intermediate	Susceptible	Susceptible	Yes	0.5	Intermediate	0.0312	Susceptible
Paratyphi 358	BSHI	Outpatient	2005-09-26	2005	Male	60	Susceptible	Susceptible	Susceptible	Intermediate	Data not found	Susceptible	Yes	1	Resistant	0.0312	Susceptible
Paratyphi 359	PDC 1	Outpatient	2005-09-27	2005	Female	11	Susceptible	Susceptible	Susceptible	Susceptible	Susceptible	Susceptible	Yes	0.0156	Susceptible	0.0156	Susceptible
Paratyphi 360	PDC 1	Outpatient	2005-09-27	2005	Male	132	Susceptible	Susceptible	Susceptible	Intermediate	Data not found	Susceptible	Yes	0.5	Intermediate	0.0312	Susceptible
Paratyphi 361	PDC 1	Outpatient	2005-09-28	2005	Male	216	Susceptible	Susceptible	Susceptible	Intermediate	Data not found	Susceptible	Yes	0.5	Intermediate	0.0156	Susceptible
Paratyphi 362	PDC 1	Outpatient	2005-10-03	2005	Female	216	Susceptible	Susceptible	Susceptible	Data not found	Susceptible	Data not found	No	Isolate not available	Isolate not available	Isolate not available	Isolate not available
Paratyphi 363	PDC 1	Outpatient	2005-10-03	2005	Male	24	Susceptible	Susceptible	Susceptible	Data not found	Susceptible	Data not found	No	Isolate not available	Isolate not available	Isolate not available	Isolate not available
Paratyphi 364	BSHI	Outpatient	2005-10-03	2005	Data not found	240	Susceptible	Susceptible	Susceptible	Intermediate	Susceptible	Data not found	No	Isolate not available	Isolate not available	Isolate not available	Isolate not available
Paratyphi 365	SSFH	Outpatient	2005-10-04	2005	Male	103	Susceptible	Susceptible	Susceptible	Intermediate	Data not found	Susceptible	Yes	0.25	Intermediate	0.0312	Susceptible
Paratyphi 366	PDC 1	Outpatient	2005-10-05	2005	Male	204	Susceptible	Susceptible	Susceptible	Intermediate	Data not found	Susceptible	Yes	0.25	Intermediate	0.0312	Susceptible
Paratyphi 367	PDC 1	Outpatient	2005-10-05	2005	Female	96	Susceptible	Susceptible	Susceptible	Data not found	Susceptible	Data not found	No	Isolate not available	Isolate not available	Isolate not available	Isolate not available
Paratyphi 368	PDC 1	Outpatient	2005-10-05	2005	Male	12	Susceptible	Susceptible	Susceptible	Intermediate	Data not found	Susceptible	Yes	0.5	Intermediate	0.0312	Susceptible
Paratyphi 369	PDC 1	Outpatient	2005-10-05	2005	Male	24	Susceptible	Susceptible	Susceptible	Intermediate	Data not found	Susceptible	Yes	0.25	Intermediate	0.0625	Susceptible
Paratyphi 370	PDC 1	Outpatient	2005-10-07	2005	Female	51	Susceptible	Susceptible	Susceptible	Data not found	Susceptible	Data not found	No	Isolate not available	Isolate not available	Isolate not available	Isolate not available
Paratyphi 371	BSHI	Inpatient	2005-10-07	2005	Female	59	Susceptible	Susceptible	Susceptible	Intermediate	Susceptible	Data not found	No	Isolate not available	Isolate not available	Isolate not available	Isolate not available
Paratyphi 372	PDC 1	Outpatient	2005-10-08	2005	Data not found		Susceptible	Susceptible	Susceptible	Data not found	Data not found	Data not found	Yes	0.5	Intermediate	0.0625	Susceptible
Paratyphi 373	BSHI	Outpatient	2005-10-10	2005	Male	360	Susceptible	Susceptible	Susceptible	Intermediate	Data not found	Susceptible	Yes	0.25	Intermediate	0.0625	Susceptible
Paratyphi 374	PDC 1	Outpatient	2005-10-14	2005	Female	264	Susceptible	Susceptible	Susceptible	Intermediate	Susceptible	Susceptible	Yes	0.5	Intermediate	0.0312	Susceptible
Paratyphi 375	PDC 1	Outpatient	2005-10-15	2005	Female	120	Susceptible	Susceptible	Susceptible	Intermediate	Data not found	Susceptible	Yes	0.5	Intermediate	0.0625	Susceptible
Paratyphi 376	PDC 1	Outpatient	2005-10-16	2005	Male	54	Susceptible	Susceptible	Susceptible	Intermediate	Susceptible	Susceptible	Yes	0.5	Intermediate	0.0312	Susceptible
Paratyphi 377	PDC 1	Outpatient	2005-10-20	2005	Female	300	Susceptible	Susceptible	Susceptible	Resistant	Susceptible	Susceptible	Yes	1	Resistant	0.0625	Susceptible
Paratyphi 378	PDC 1	Outpatient	2005-10-22	2005	Male	108	Susceptible	Susceptible	Susceptible	Resistant	Susceptible	Susceptible	Yes	1	Resistant	0.0312	Susceptible
Paratyphi 379	BSHI	Outpatient	2005-10-23	2005	Female	72	Susceptible	Susceptible	Susceptible	Resistant	Data not found	Susceptible	Yes	0.5	Intermediate	0.0312	Susceptible
Paratyphi 380	PDC 1	Outpatient	2005-10-26	2005	Female	24	Susceptible	Susceptible	Susceptible	Resistant	Data not found	Susceptible	Yes	1	Resistant	0.0312	Susceptible
Paratyphi 381	PDC 1	Outpatient	2005-10-26	2005	Female	120	Susceptible	Susceptible	Susceptible	Resistant	Susceptible	Susceptible	Yes	0.5	Intermediate	0.0625	Susceptible
Paratyphi 382	PDC 1	Outpatient	2005-11-02	2005	Male	29	Susceptible	Susceptible	Susceptible	Intermediate	Susceptible	Susceptible	Yes	0.25	Intermediate	0.0312	Susceptible
Paratyphi 383	BSHI	Outpatient	2005-11-02	2005	Data not found		Susceptible	Susceptible	Susceptible	Intermediate	Susceptible	Susceptible	Yes	0.5	Intermediate	0.0625	Susceptible
Paratyphi 384	PDC 1	Outpatient	2005-11-02	2005	Female	540	Susceptible	Susceptible	Susceptible	Intermediate	Susceptible	Susceptible	Yes	0.5	Intermediate	0.0625	Susceptible
Paratyphi 385	PDC 1	Outpatient	2005-11-04	2005	Female	18	Susceptible	Susceptible	Susceptible	Intermediate	Susceptible	Susceptible	Yes	0.5	Intermediate	0.0625	Susceptible
Paratyphi 386	PDC 1	Outpatient	2005-11-06	2005	Female	240	Susceptible	Susceptible	Susceptible	Intermediate	Susceptible	Susceptible	Yes	0.5	Intermediate	0.0625	Susceptible
Paratyphi 387	BSHI	Outpatient	2005-11-10	2005	Female	120	Susceptible	Susceptible	Susceptible	Intermediate	Susceptible	Susceptible	Yes	0.5	Intermediate	0.0625	Susceptible
Paratyphi 388	PDC 1	Outpatient	2005-11-13	2005	Female	300	Susceptible	Susceptible	Susceptible	Intermediate	Susceptible	Susceptible	Yes	0.5	Intermediate	0.0625	Susceptible
Paratyphi 389	PDC 1	Outpatient	2005-11-14	2005	Male	300	Susceptible	Susceptible	Susceptible	Intermediate	Susceptible	Susceptible	Yes	0.5	Intermediate	0.0625	Susceptible
Paratyphi 390	BSHI	Inpatient	2005-11-15	2005	Male	11	Susceptible	Susceptible	Susceptible	Intermediate	Susceptible	Susceptible	Yes	0.5	Intermediate	0.0625	Susceptible
Paratyphi 391	BSHI	Inpatient	2005-11-27	2005	Male	144	Susceptible	Susceptible	Susceptible	Intermediate	Susceptible	Susceptible	Yes	0.5	Intermediate	0.0312	Susceptible
Paratyphi 392	PDC 1	Outpatient	2005-11-28	2005	Male	132	Susceptible	Susceptible	Susceptible	Intermediate	Susceptible	Susceptible	Yes	1	Resistant	0.0625	Susceptible
Paratyphi 393	PDC 1	Outpatient	2005-12-13	2005	Female	66	Susceptible	Susceptible	Susceptible	Intermediate	Susceptible	Susceptible	Yes	0.5	Intermediate	0.0625	Susceptible
Paratyphi 394	PDC 1	Outpatient	2005-12-13	2005	Female	14	Susceptible	Susceptible	Susceptible	Intermediate	Susceptible	Susceptible	Yes	1	Resistant	0.0625	Susceptible
Paratyphi 395	PDC 1	Outpatient	2005-12-14	2005	Female	300	Susceptible	Susceptible	Susceptible	Intermediate	Susceptible	Susceptible	Yes	0.5	Intermediate	0.0625	Susceptible
Paratyphi 396	PDC 1	Outpatient	2005-12-18	2005	Male	72	Susceptible	Susceptible	Susceptible	Intermediate	Susceptible	Susceptible	Yes	0.5	Intermediate	0.0625	Susceptible
Paratyphi 397	PDC 1	Outpatient	2005-12-29	2005	Female	78	Susceptible	Susceptible	Susceptible	Intermediate	Susceptible	Susceptible	Yes	0.5	Intermediate	0.0625	Susceptible
Paratyphi 398	PDC 1	Outpatient	2006-01-03	2006	Male	168	Susceptible	Susceptible	Susceptible	Intermediate	Susceptible	Susceptible	Yes	0.5	Intermediate	0.0625	Susceptible
Paratyphi 399	PDC 1	Outpatient	2006-01-08	2006	Male	42	Susceptible	Susceptible	Susceptible	Intermediate	Susceptible	Susceptible	Yes	0.5	Intermediate	0.0625	Susceptible
Paratyphi 400	PDC 1	Outpatient	2006-01-31	2006	Data not found	10	Susceptible	Susceptible	Susceptible	Intermediate	Susceptible	Susceptible	Yes	0.5	Intermediate	0.0312	Susceptible
Paratyphi 401	PDC 1	Outpatient	2006-02-03	2006	Male	264	Susceptible	Susceptible	Susceptible	Data not found	Susceptible	Data not found	No	Isolate not available	Isolate not available	Isolate not available	Isolate not available
Paratyphi 402	PDC 1	Outpatient	2006-02-04	2006	Female	84	Susceptible	Susceptible	Susceptible	Intermediate	Susceptible	Susceptible	Yes	0.5	Intermediate	0.0312	Susceptible
Paratyphi 403	PDC 1	Outpatient	2006-02-05	2006	Male	17	Susceptible	Susceptible	Susceptible	Intermediate	Susceptible	Susceptible	Yes	0.5	Intermediate	0.0312	Susceptible
Paratyphi 404	PDC 1	Outpatient	2006-02-07	2006	Male	90	Susceptible	Susceptible	Susceptible	Data not found	Susceptible	Data not found	No	Isolate not available	Isolate not available	Isolate not available	Isolate not available
Paratyphi 405	PDC 1	Outpatient	2006-02-13	2006	Female	66	Susceptible	Susceptible	Susceptible	Data not found	Susceptible	Data not found	No	Isolate not available	Isolate not available	Isolate not available	Isolate not available
Paratyphi 406	PDC 1	Outpatient	2006-02-18	2006	Male	156	Susceptible	Susceptible	Susceptible	Intermediate	Susceptible	Susceptible	Yes	0.5	Intermediate	0.0625	Susceptible
Paratyphi 407	BSHI	Outpatient	2006-02-28	2006	Male	288	Susceptible	Susceptible	Susceptible	Intermediate	Susceptible	Data not found	No	Isolate not available	Isolate not available	Isolate not available	Isolate not available
Paratyphi 408	BSHI	Outpatient	2006-03-04	2006	Male	288	Susceptible	Susceptible	Susceptible	Intermediate	Susceptible	Susceptible	Yes	0.5	Intermediate	0.0312	Susceptible
Paratyphi 409	PDC 1	Outpatient	2006-03-10	2006	Male	264	Susceptible	Susceptible	Susceptible	Intermediate	Susceptible	Susceptible	Yes	0.5	Intermediate	0.0312	Susceptible
Paratyphi 410	PDC 1	Outpatient	2006-03-15	2006	Male	27	Susceptible	Susceptible	Susceptible	Data not found	Susceptible	Data not found	No	Isolate not available	Isolate not available	Isolate not available	Isolate not available
Paratyphi 411	PDC 1	Outpatient	2006-03-16	2006	Male	300	Susceptible	Susceptible	Susceptible	Intermediate	Susceptible	Susceptible	Yes	0.5	Intermediate	0.0625	Susceptible
Paratyphi 412	BSHI	Inpatient	2006-03-20	2006	Male	21	Susceptible	Susceptible	Susceptible	Intermediate	Susceptible	Data not found	No	Isolate not available	Isolate not available	Isolate not available	Isolate not available
Paratyphi 413	PDC 1	Outpatient	2006-03-21	2006	Male	106	Susceptible	Susceptible	Susceptible	Data not found	Susceptible	Susceptible	No	Isolate not available	Isolate not available	Isolate not available	Isolate not available
Paratyphi 414	PDC 1	Outpatient	2006-03-25	2006	Male	660	Susceptible	Susceptible	Susceptible	Data not found	Susceptible	Susceptible	No	Isolate not available	Isolate not available	Isolate not available	Isolate not available
Paratyphi 415	PDC 1	Outpatient	2006-03-27	2006	Male	108	Susceptible	Susceptible	Susceptible	Intermediate	Susceptible	Susceptible	Yes	0.5	Intermediate	0.0625	Susceptible
Paratyphi 416	PDC 1	Outpatient	2006-04-02	2006	Male	156	Susceptible	Susceptible	Susceptible	Intermediate	Susceptible	Susceptible	Yes	0.5	Intermediate	0.0625	Susceptible
Paratyphi 417	BSHI	Inpatient	2006-04-03	2006	Male	48	Susceptible	Susceptible	Susceptible	Intermediate	Susceptible	Data not found	No	Isolate not available	Isolate not available	Isolate not available	Isolate not available
Paratyphi 418	PDC 1	Outpatient	2006-04-04	2006	Male	36	Susceptible	Susceptible	Susceptible	Intermediate	Susceptible	Susceptible	Yes	0.5	Intermediate	0.0625	Susceptible
Paratyphi 419	BSHI	Inpatient	2006-04-05	2006	Male	90	Susceptible	Susceptible	Susceptible	Intermediate	Susceptible	Data not found	No	Isolate not available	Isolate not available	Isolate not available	Isolate not available
Paratyphi 420	PDC 1	Outpatient	2006-04-06	2006	Male	156	Susceptible	Susceptible	Susceptible	Data not found	Susceptible	Susceptible	No	Isolate not available	Isolate not available	Isolate not available	Isolate not available
Paratyphi 421	PDC 1	Outpatient	2006-04-20	2006	Female	129	Susceptible	Susceptible	Susceptible	Intermediate	Susceptible	Susceptible	Yes	1	Resistant	0.0625	Susceptible
Paratyphi 422	PDC 1	Outpatient	2006-04-20	2006	Male	216	Susceptible	Susceptible	Susceptible	Intermediate	Susceptible	Susceptible	Yes	0.5	Intermediate	0.125	Susceptible
Paratyphi 423	PDC 1	Outpatient	2006-04-21	2006	Female	36	Susceptible	Susceptible	Susceptible	Intermediate	Susceptible	Susceptible	Yes	0.5	Intermediate	0.0312	Susceptible
Paratyphi 424	BSHI	Outpatient	2006-04-23	2006	Female	48	Susceptible	Susceptible	Susceptible	Intermediate	Susceptible	Data not found	No	Isolate not available	Isolate not available	Isolate not available	Isolate not available
Paratyphi 425	PDC 1	Outpatient	2006-04-24	2006	Male	288	Susceptible	Susceptible	Susceptible	Intermediate	Susceptible	Susceptible	Yes	0.5	Intermediate	0.0625	Susceptible
Paratyphi 426	PDC 1	Outpatient	2006-04-25	2006	Data not found		Susceptible	Susceptible	Susceptible	Intermediate	Susceptible	Susceptible	Yes	0.5	Intermediate	0.0312	Susceptible
Paratyphi 427	SSFH	Inpatient	2006-04-28	2006	Female	8	Susceptible	Susceptible	Susceptible	Intermediate	Susceptible	Data not found	No	Isolate not available	Isolate not available	Isolate not available	Isolate not available
Paratyphi 428	BSHI	Outpatient	2006-04-29	2006	Male	36	Susceptible	Susceptible	Susceptible	Intermediate	Susceptible	Susceptible	Yes	0.5	Intermediate	0.0312	Susceptible
Paratyphi 429	BSHI	Outpatient	2006-04-29	2006	Male	46	Susceptible	Susceptible	Susceptible	Intermediate	Susceptible	Data not found	No	Isolate not available	Isolate not available	Isolate not available	Isolate not available
Paratyphi 430	PDC 1	Outpatient	2006-05-06	2006	Female	108	Susceptible	Susceptible	Susceptible	Intermediate	Susceptible	Susceptible	Yes	0.0156	Susceptible	0.0312	Susceptible
Paratyphi 431	BSHI	Outpatient	2006-05-06	2006	Female	36	Susceptible	Susceptible	Susceptible	Intermediate	Susceptible	Data not found	No	Isolate not available	Isolate not available	Isolate not available	Isolate not available
Paratyphi 432	PDC 1	Outpatient	2006-05-06	2006	Male	36	Susceptible	Susceptible	Susceptible	Intermediate	Susceptible	Susceptible	Yes	1	Resistant	0.0312	Susceptible
Paratyphi 433	BSHI	Outpatient	2006-05-08	2006	Female	36	Susceptible	Susceptible	Susceptible	Intermediate	Susceptible	Susceptible	Yes	0.25	Intermediate	0.0312	Susceptible
Paratyphi 434	PDC 1	Outpatient	2006-05-09	2006	Male	228	Susceptible	Susceptible	Susceptible	Resistant	Susceptible	Susceptible	Yes	0.5	Intermediate	0.0312	Susceptible
Paratyphi 435	PDC 1	Outpatient	2006-05-10	2006	Male	384	Susceptible	Susceptible	Susceptible	Data not found	Susceptible	Susceptible	No	Isolate not available	Isolate not available	Isolate not available	Isolate not available
Paratyphi 436	PDC 1	Outpatient	2006-05-13	2006	Male	276	Susceptible	Susceptible	Susceptible	Resistant	Susceptible	Susceptible	Yes	0.5	Intermediate	0.0312	Susceptible
Paratyphi 437	PDC 1	Outpatient	2006-05-13	2006	Male	228	Susceptible	Susceptible	Susceptible	Intermediate	Susceptible	Susceptible	Yes	1	Resistant	0.0625	Susceptible
Paratyphi 438	PDC 1	Outpatient	2006-05-20	2006	Data not found		Susceptible	Susceptible	Susceptible	Intermediate	Susceptible	Susceptible	Yes	0.5	Intermediate	0.125	Susceptible
Paratyphi 439	BSHI	Outpatient	2006-05-21	2006	Female	288	Susceptible	Susceptible	Susceptible	Intermediate	Susceptible	Susceptible	Yes	0.5	Intermediate	0.0312	Susceptible
Paratyphi 440	PDC 1	Outpatient	2006-05-21	2006	Male	80	Susceptible	Susceptible	Susceptible	Intermediate	Susceptible	Susceptible	Yes	1	Resistant	0.0625	Susceptible
Paratyphi 441	BSHI	Outpatient	2006-05-22	2006	Female	288	Susceptible	Susceptible	Susceptible	Intermediate	Susceptible	Data not found	No	Isolate not available	Isolate not available	Isolate not available	Isolate not available
Paratyphi 442	PDC 1	Outpatient	2006-05-22	2006	Male	300	Susceptible	Susceptible	Susceptible	Intermediate	Susceptible	Susceptible	Yes	0.5	Intermediate	0.0625	Susceptible
Paratyphi 443	BSHI	Outpatient	2006-05-27	2006	Female	84	Susceptible	Susceptible	Susceptible	Intermediate	Susceptible	Susceptible	Yes	0.5	Intermediate	0.0312	Susceptible
Paratyphi 444	PDC 1	Outpatient	2006-05-27	2006	Male	20	Susceptible	Susceptible	Susceptible	Intermediate	Susceptible	Susceptible	Yes	0.5	Intermediate	0.0625	Susceptible
Paratyphi 445	PDC 1	Outpatient	2006-05-29	2006	Female	384	Susceptible	Susceptible	Susceptible	Intermediate	Susceptible	Susceptible	Yes	0.5	Intermediate	0.0312	Susceptible
Paratyphi 446	PDC 1	Outpatient	2006-05-29	2006	Female	240	Susceptible	Susceptible	Susceptible	Resistant	Susceptible	Susceptible	Yes	1	Resistant	0.0625	Susceptible
Paratyphi 447	PDC 1	Outpatient	2006-05-31	2006	Female	312	Susceptible	Susceptible	Susceptible	Resistant	Susceptible	Susceptible	Yes	0.5	Intermediate	0.0625	Susceptible
Paratyphi 448	PDC 1	Outpatient	2006-05-31	2006	Male	132	Susceptible	Susceptible	Susceptible	Intermediate	Susceptible	Susceptible	Yes	1	Resistant	0.0625	Susceptible
Paratyphi 449	PDC 1	Outpatient	2006-06-01	2006	Female	276	Susceptible	Susceptible	Susceptible	Intermediate	Susceptible	Susceptible	Yes	0.5	Intermediate	0.0312	Susceptible
Paratyphi 450	PDC 1	Outpatient	2006-06-04	2006	Female	60	Susceptible	Susceptible	Susceptible	Intermediate	Susceptible	Susceptible	Yes	0.0156	Susceptible	0.0312	Susceptible
Paratyphi 451	PDC 1	Outpatient	2006-06-04	2006	Male	88	Susceptible	Susceptible	Susceptible	Resistant	Susceptible	Susceptible	Yes	0.5	Intermediate	0.0625	Susceptible
Paratyphi 452	PDC 1	Outpatient	2006-06-04	2006	Male	552	Susceptible	Susceptible	Susceptible	Intermediate	Susceptible	Susceptible	Yes	0.5	Intermediate	0.0625	Susceptible
Paratyphi 453	PDC 1	Outpatient	2006-06-08	2006	Male	102	Susceptible	Susceptible	Susceptible	Data not found	Susceptible	Data not found	No	Isolate not available	Isolate not available	Isolate not available	Isolate not available
Paratyphi 454	PDC 1	Outpatient	2006-06-08	2006	Female	84	Susceptible	Susceptible	Susceptible	Intermediate	Susceptible	Susceptible	Yes	0.5	Intermediate	0.0625	Susceptible
Paratyphi 455	PDC 1	Outpatient	2006-06-08	2006	Male	90	Susceptible	Susceptible	Susceptible	Resistant	Susceptible	Susceptible	Yes	0.5	Intermediate	0.0625	Susceptible
Paratyphi 456	PDC 1	Outpatient	2006-06-09	2006	Data not found		Susceptible	Susceptible	Susceptible	Intermediate	Susceptible	Susceptible	Yes	0.5	Intermediate	0.0312	Susceptible
Paratyphi 457	PDC 1	Outpatient	2006-06-10	2006	Female	384	Susceptible	Susceptible	Susceptible	Data not found	Susceptible	Data not found	No	Isolate not available	Isolate not available	Isolate not available	Isolate not available
Paratyphi 458	PDC 1	Outpatient	2006-06-11	2006	Data not found		Susceptible	Susceptible	Susceptible	Resistant	Susceptible	Susceptible	Yes	0.5	Intermediate	0.0625	Susceptible
Paratyphi 459	PDC 1	Outpatient	2006-06-12	2006	Female	324	Susceptible	Susceptible	Susceptible	Data not found	Susceptible	Data not found	No	Isolate not available	Isolate not available	Isolate not available	Isolate not available
Paratyphi 460	PDC 1	Outpatient	2006-06-12	2006	Male	732	Susceptible	Susceptible	Susceptible	Data not found	Susceptible	Data not found	No	Isolate not available	Isolate not available	Isolate not available	Isolate not available
Paratyphi 461	PDC 1	Outpatient	2006-06-12	2006	Data not found		Susceptible	Susceptible	Susceptible	Intermediate	Susceptible	Susceptible	Yes	0.5	Intermediate	0.0625	Susceptible
Paratyphi 462	PDC 1	Outpatient	2006-06-13	2006	Male	36	Susceptible	Susceptible	Susceptible	Data not found	Susceptible	Data not found	No	Isolate not available	Isolate not available	Isolate not available	Isolate not available
Paratyphi 463	PDC 1	Outpatient	2006-06-13	2006	Data not found		Susceptible	Susceptible	Susceptible	Intermediate	Susceptible	Susceptible	Yes	0.5	Intermediate	0.0625	Susceptible
Paratyphi 464	PDC 1	Outpatient	2006-06-14	2006	Data not found		Susceptible	Susceptible	Susceptible	Intermediate	Susceptible	Susceptible	Yes	0.5	Intermediate	0.0625	Susceptible
Paratyphi 465	PDC 1	Outpatient	2006-06-15	2006	Female	36	Susceptible	Susceptible	Susceptible	Intermediate	Susceptible	Susceptible	Yes	0.5	Intermediate	0.0312	Susceptible
Paratyphi 466	PDC 1	Outpatient	2006-06-17	2006	Female	540	Susceptible	Susceptible	Susceptible	Intermediate	Susceptible	Susceptible	Yes	0.5	Intermediate	0.0625	Susceptible
Paratyphi 467	PDC 1	Outpatient	2006-06-18	2006	Male	180	Susceptible	Susceptible	Susceptible	Data not found	Susceptible	Susceptible	Yes	0.25	Intermediate	0.0625	Susceptible
Paratyphi 468	PDC 1	Outpatient	2006-06-19	2006	Female	300	Susceptible	Susceptible	Susceptible	Intermediate	Susceptible	Susceptible	Yes	0.5	Intermediate	0.0312	Susceptible
Paratyphi 469	PDC 1	Outpatient	2006-06-22	2006	Male	324	Susceptible	Susceptible	Susceptible	Intermediate	Susceptible	Susceptible	Yes	0.5	Intermediate	0.0312	Susceptible
Paratyphi 470	PDC 1	Outpatient	2006-06-25	2006	Male	288	Susceptible	Susceptible	Susceptible	Intermediate	Susceptible	Susceptible	Yes	0.5	Intermediate	0.0625	Susceptible
Paratyphi 471	PDC 1	Outpatient	2006-06-27	2006	Data not found		Susceptible	Susceptible	Susceptible	Data not found	Data not found	Susceptible	Yes	1	Resistant	0.125	Susceptible
Paratyphi 472	PDC 1	Outpatient	2006-06-28	2006	Male	324	Susceptible	Susceptible	Susceptible	Data not found	Susceptible	Data not found	No	Isolate not available	Isolate not available	Isolate not available	Isolate not available
Paratyphi 473	BSHI	Outpatient	2006-07-05	2006	Male	66	Susceptible	Susceptible	Susceptible	Intermediate	Susceptible	Data not found	No	Isolate not available	Isolate not available	Isolate not available	Isolate not available
Paratyphi 474	BSHI	Outpatient	2006-07-08	2006	Male	66	Susceptible	Susceptible	Susceptible	Intermediate	Susceptible	Susceptible	Yes	0.5	Intermediate	0.0312	Susceptible
Paratyphi 475	BSHI	Inpatient	2006-07-09	2006	Male	12	Susceptible	Susceptible	Susceptible	Intermediate	Susceptible	Data not found	No	Isolate not available	Isolate not available	Isolate not available	Isolate not available
Paratyphi 476	BSHI	Inpatient	2006-07-09	2006	Male	11	Susceptible	Susceptible	Susceptible	Intermediate	Susceptible	Data not found	Yes	0.5	Intermediate	0.0625	Susceptible
Paratyphi 477	PDC 1	Outpatient	2006-07-09	2006	Male	660	Susceptible	Susceptible	Susceptible	Intermediate	Susceptible	Susceptible	Yes	0.5	Intermediate	0.0625	Susceptible
Paratyphi 478	BSHI	Outpatient	2006-07-11	2006	Male	12	Susceptible	Susceptible	Susceptible	Intermediate	Susceptible	Susceptible	Yes	1	Resistant	0.0625	Susceptible
Paratyphi 479	BSHI	Outpatient	2006-07-16	2006	Male	84	Susceptible	Susceptible	Susceptible	Intermediate	Susceptible	Data not found	No	Isolate not available	Isolate not available	Isolate not available	Isolate not available
Paratyphi 480	PDC 1	Outpatient	2006-07-16	2006	Female	26	Susceptible	Susceptible	Susceptible	Intermediate	Susceptible	Susceptible	Yes	1	Resistant	0.125	Susceptible
Paratyphi 481	BSHI	Outpatient	2006-07-17	2006	Male		Susceptible	Susceptible	Susceptible	Intermediate	Susceptible	Data not found	No	Isolate not available	Isolate not available	Isolate not available	Isolate not available
Paratyphi 482	PDC 1	Outpatient	2006-07-18	2006	Male	39	Susceptible	Susceptible	Susceptible	Intermediate	Susceptible	Susceptible	Yes	0.5	Intermediate	0.0625	Susceptible
Paratyphi 483	BSHI	Outpatient	2006-07-19	2006	Male		Susceptible	Susceptible	Susceptible	Intermediate	Susceptible	Susceptible	Yes	0.25	Intermediate	0.0625	Susceptible
Paratyphi 484	BSHI	Outpatient	2006-07-20	2006	Male	84	Susceptible	Susceptible	Susceptible	Intermediate	Susceptible	Susceptible	Yes	0.25	Intermediate	0.0625	Susceptible
Paratyphi 485	PDC 1	Outpatient	2006-07-22	2006	Male	48	Susceptible	Susceptible	Susceptible	Intermediate	Susceptible	Susceptible	Yes	0.5	Intermediate	0.0625	Susceptible
Paratyphi 486	PDC 1	Outpatient	2006-07-25	2006	Male	240	Susceptible	Susceptible	Susceptible	Intermediate	Susceptible	Susceptible	Yes	0.5	Intermediate	0.0625	Susceptible
Paratyphi 487	PDC 1	Outpatient	2006-07-29	2006	Female	84	Susceptible	Susceptible	Susceptible	Intermediate	Susceptible	Susceptible	Yes	1	Resistant	0.0312	Susceptible
Paratyphi 488	PDC 1	Outpatient	2006-07-31	2006	Female	123	Susceptible	Susceptible	Susceptible	Intermediate	Susceptible	Susceptible	Yes	0.25	Intermediate	0.0625	Susceptible
Paratyphi 489	PDC 1	Outpatient	2006-07-31	2006	Female	144	Susceptible	Susceptible	Susceptible	Intermediate	Susceptible	Susceptible	Yes	1	Resistant	0.0625	Susceptible
Paratyphi 490	PDC 1	Outpatient	2006-08-01	2006	Female	300	Susceptible	Susceptible	Susceptible	Intermediate	Susceptible	Susceptible	Yes	0.5	Intermediate	0.0625	Susceptible
Paratyphi 491	PDC 1	Outpatient	2006-08-02	2006	Male	90	Susceptible	Susceptible	Susceptible	Intermediate	Susceptible	Susceptible	Yes	0.25	Intermediate	0.0625	Susceptible
Paratyphi 492	PDC 1	Outpatient	2006-08-03	2006	Female	120	Susceptible	Susceptible	Susceptible	Intermediate	Susceptible	Susceptible	Yes	0.5	Intermediate	0.0625	Susceptible
Paratyphi 493	PDC 1	Outpatient	2006-08-06	2006	Male	78	Susceptible	Susceptible	Susceptible	Intermediate	Susceptible	Susceptible	Yes	0.0156	Susceptible	0.0312	Susceptible
Paratyphi 494	BSHI	Outpatient	2006-08-06	2006	Female	60	Susceptible	Susceptible	Susceptible	Intermediate	Susceptible	Data not found	No	Isolate not available	Isolate not available	Isolate not available	Isolate not available
Paratyphi 495	PDC 1	Outpatient	2006-08-06	2006	Male	240	Susceptible	Susceptible	Susceptible	Intermediate	Susceptible	Susceptible	Yes	0.5	Intermediate	0.0625	Susceptible
Paratyphi 496	BSHI	Outpatient	2006-08-08	2006	Female	60	Susceptible	Susceptible	Susceptible	Intermediate	Susceptible	Susceptible	Yes	0.5	Intermediate	0.0625	Susceptible
Paratyphi 497	PDC 1	Outpatient	2006-08-08	2006	Male	132	Susceptible	Susceptible	Susceptible	Intermediate	Susceptible	Susceptible	Yes	0.5	Intermediate	0.0625	Susceptible
Paratyphi 498	PDC 1	Outpatient	2006-08-18	2006	Female	72	Susceptible	Susceptible	Susceptible	Intermediate	Susceptible	Susceptible	Yes	1	Resistant	0.0312	Susceptible
Paratyphi 499	PDC 1	Outpatient	2006-08-21	2006	Female	96	Susceptible	Susceptible	Susceptible	Intermediate	Susceptible	Susceptible	Yes	0.25	Intermediate	0.0312	Susceptible
Paratyphi 500	PDC 1	Outpatient	2006-08-21	2006	Female	216	Susceptible	Susceptible	Susceptible	Intermediate	Susceptible	Susceptible	Yes	0.5	Intermediate	0.0625	Susceptible
Paratyphi 501	PDC 1	Outpatient	2006-08-22	2006	Male	24	Susceptible	Susceptible	Susceptible	Intermediate	Susceptible	Susceptible	Yes	0.5	Intermediate	0.0625	Susceptible
Paratyphi 502	BSHI	Outpatient	2006-08-23	2006	Male	30	Susceptible	Susceptible	Susceptible	Intermediate	Susceptible	Data not found	No	Isolate not available	Isolate not available	Isolate not available	Isolate not available
Paratyphi 503	BSHI	Outpatient	2006-08-27	2006	Male	30	Susceptible	Susceptible	Susceptible	Intermediate	Susceptible	Susceptible	Yes	0.5	Intermediate	0.0625	Susceptible
Paratyphi 504	BSHI	Outpatient	2006-09-05	2006	Male	84	Susceptible	Susceptible	Susceptible	Intermediate	Susceptible	Susceptible	Yes	1	Resistant	0.0625	Susceptible
Paratyphi 505	PDC 1	Outpatient	2006-09-16	2006	Male	114	Susceptible	Susceptible	Susceptible	Resistant	Susceptible	Susceptible	Yes	0.5	Intermediate	0.0625	Susceptible
Paratyphi 506	BSHI	Inpatient	2006-09-20	2006	Male	28	Susceptible	Susceptible	Susceptible	Intermediate	Susceptible	Data not found	No	Isolate not available	Isolate not available	Isolate not available	Isolate not available
Paratyphi 507	BSHI	Outpatient	2006-09-23	2006	Male	28	Susceptible	Susceptible	Susceptible	Intermediate	Susceptible	Susceptible	Yes	0.5	Intermediate	0.0625	Susceptible
Paratyphi 508	PDC 1	Outpatient	2006-09-24	2006	Male	48	Susceptible	Susceptible	Susceptible	Intermediate	Susceptible	Susceptible	Yes	0.5	Intermediate	0.0625	Susceptible
Paratyphi 509	PDC 1	Outpatient	2006-09-30	2006	Female	15	Susceptible	Susceptible	Susceptible	Intermediate	Susceptible	Susceptible	Yes	0.5	Intermediate	0.0625	Susceptible
Paratyphi 510	PDC 1	Outpatient	2006-10-04	2006	Male	360	Susceptible	Susceptible	Susceptible	Intermediate	Susceptible	Susceptible	Yes	0.5	Intermediate	0.0625	Susceptible
Paratyphi 511	PDC 1	Outpatient	2006-10-11	2006	Male	288	Susceptible	Susceptible	Susceptible	Resistant	Susceptible	Susceptible	Yes	0.25	Intermediate	0.0625	Susceptible
Paratyphi 512	BSHI	Outpatient	2006-10-14	2006	Data not found	264	Susceptible	Susceptible	Susceptible	Intermediate	Susceptible	Data not found	No	Isolate not available	Isolate not available	Isolate not available	Isolate not available
Paratyphi 513	PDC 1	Outpatient	2006-10-14	2006	Male	372	Susceptible	Susceptible	Susceptible	Resistant	Susceptible	Susceptible	Yes	0.5	Intermediate	0.0625	Susceptible
Paratyphi 514	PDC 1	Outpatient	2006-10-14	2006	Data not found		Susceptible	Susceptible	Susceptible	Resistant	Data not found	Susceptible	Yes	0.5	Intermediate	0.0625	Susceptible
Paratyphi 515	PDC 1	Outpatient	2006-10-15	2006	Male	36	Susceptible	Susceptible	Susceptible	Resistant	Susceptible	Susceptible	Yes	0.5	Intermediate	0.0625	Susceptible
Paratyphi 516	PDC 1	Outpatient	2006-10-16	2006	Female	32	Susceptible	Susceptible	Susceptible	Resistant	Susceptible	Susceptible	Yes	0.0625	Susceptible	0.0625	Susceptible
Paratyphi 517	BSHI	Outpatient	2006-10-18	2006	Data not found	264	Susceptible	Susceptible	Susceptible	Resistant	Data not found	Susceptible	Yes	0.25	Intermediate	0.0625	Susceptible
Paratyphi 518	PDC 1	Outpatient	2006-10-18	2006	Male	312	Susceptible	Susceptible	Susceptible	Resistant	Data not found	Susceptible	Yes	1	Resistant	0.0625	Susceptible
Paratyphi 519	PDC 1	Outpatient	2006-10-21	2006	Male	288	Susceptible	Susceptible	Susceptible	Resistant	Susceptible	Susceptible	Yes	1	Resistant	0.0625	Susceptible
Paratyphi 520	BSHI	Inpatient	2006-10-22	2006	Female	72	Susceptible	Susceptible	Susceptible	Intermediate	Susceptible	Data not found	No	Isolate not available	Isolate not available	Isolate not available	Isolate not available
Paratyphi 521	PDC 1	Outpatient	2006-10-28	2006	Female	72	Susceptible	Susceptible	Susceptible	Resistant	Data not found	Susceptible	Yes	0.5	Intermediate	0.0625	Susceptible
Paratyphi 522	PDC 1	Outpatient	2006-10-29	2006	Data not found		Susceptible	Susceptible	Susceptible	Resistant	Data not found	Susceptible	Yes	0.25	Intermediate	0.0625	Susceptible
Paratyphi 523	BSHI	Outpatient	2006-10-29	2006	Female	72	Susceptible	Susceptible	Susceptible	Resistant	Data not found	Susceptible	Yes	0.5	Intermediate	0.0625	Susceptible
Paratyphi 524	PDC 1	Outpatient	2006-10-30	2006	Female	324	Susceptible	Susceptible	Susceptible	Resistant	Susceptible	Susceptible	Yes	0.5	Intermediate	0.0312	Susceptible
Paratyphi 525	PDC 1	Outpatient	2006-10-31	2006	Female	540	Susceptible	Susceptible	Susceptible	Resistant	Susceptible	Susceptible	Yes	0.25	Intermediate	0.0625	Susceptible
Paratyphi 526	BSHI	Outpatient	2006-11-01	2006	Female	336	Susceptible	Susceptible	Susceptible	Resistant	Susceptible	Data not found	No	Isolate not available	Isolate not available	Isolate not available	Isolate not available
Paratyphi 527	PDC 1	Outpatient	2006-11-01	2006	Male	39	Susceptible	Susceptible	Susceptible	Resistant	Susceptible	Susceptible	Yes	1	Resistant	0.0625	Susceptible
Paratyphi 528	BSHI	Outpatient	2006-11-02	2006	Data not found	336	Susceptible	Susceptible	Susceptible	Resistant	Data not found	Susceptible	Yes	0.5	Intermediate	0.0625	Susceptible
Paratyphi 529	PDC 1	Outpatient	2006-11-03	2006	Male	36	Susceptible	Susceptible	Susceptible	Intermediate	Susceptible	Susceptible	Yes	0.5	Intermediate	0.0625	Susceptible
Paratyphi 530	PDC 1	Outpatient	2006-11-06	2006	Male	36	Susceptible	Susceptible	Susceptible	Intermediate	Susceptible	Susceptible	Yes	2	Resistant	0.0312	Susceptible
Paratyphi 531	PDC 1	Outpatient	2006-11-07	2006	Male	132	Susceptible	Susceptible	Susceptible	Intermediate	Susceptible	Susceptible	Yes	1	Resistant	0.0625	Susceptible
Paratyphi 532	PDC 1	Outpatient	2006-11-08	2006	Female	48	Susceptible	Susceptible	Susceptible	Intermediate	Susceptible	Susceptible	Yes	0.5	Intermediate	0.0312	Susceptible
Paratyphi 533	PDC 1	Outpatient	2006-11-08	2006	Male	156	Susceptible	Susceptible	Susceptible	Intermediate	Susceptible	Susceptible	Yes	1	Resistant	0.0625	Susceptible
Paratyphi 534	PDC 1	Outpatient	2006-11-09	2006	Male	108	Susceptible	Susceptible	Susceptible	Intermediate	Susceptible	Susceptible	Yes	0.5	Intermediate	0.0312	Susceptible
Paratyphi 535	PDC 1	Outpatient	2006-11-10	2006	Female	20	Susceptible	Susceptible	Susceptible	Intermediate	Susceptible	Susceptible	Yes	1	Resistant	0.0625	Susceptible
Paratyphi 536	PDC 1	Outpatient	2006-11-12	2006	Male	180	Susceptible	Susceptible	Susceptible	Intermediate	Susceptible	Susceptible	Yes	0.5	Intermediate	0.0312	Susceptible
Paratyphi 537	PDC 1	Outpatient	2006-11-13	2006	Male	76	Susceptible	Susceptible	Susceptible	Intermediate	Susceptible	Susceptible	Yes	0.5	Intermediate	0.0312	Susceptible
Paratyphi 538	PDC 1	Outpatient	2006-11-14	2006	Male	300	Susceptible	Susceptible	Susceptible	Intermediate	Susceptible	Susceptible	Yes	0.25	Intermediate	0.0312	Susceptible
Paratyphi 539	BSHI	Outpatient	2006-11-14	2006	Female	300	Susceptible	Susceptible	Susceptible	Intermediate	Susceptible	Data not found	No	Isolate not available	Isolate not available	Isolate not available	Isolate not available
Paratyphi 540	PDC 1	Outpatient	2006-11-15	2006	Female	48	Susceptible	Susceptible	Susceptible	Intermediate	Susceptible	Susceptible	Yes	1	Resistant	0.0312	Susceptible
Paratyphi 541	BSHI	Outpatient	2006-11-16	2006	Female	300	Susceptible	Susceptible	Susceptible	Intermediate	Susceptible	Susceptible	Yes	1	Resistant	0.0625	Susceptible
Paratyphi 542	PDC 1	Outpatient	2006-11-17	2006	Male	660	Susceptible	Susceptible	Susceptible	Intermediate	Susceptible	Susceptible	Yes	0.5	Intermediate	0.0625	Susceptible
Paratyphi 543	PDC 1	Outpatient	2006-11-20	2006	Female	90	Susceptible	Susceptible	Susceptible	Intermediate	Susceptible	Susceptible	Yes	0.5	Intermediate	0.0625	Susceptible
Paratyphi 544	PDC 1	Outpatient	2006-11-22	2006	Male	144	Susceptible	Susceptible	Susceptible	Intermediate	Susceptible	Susceptible	Yes	0.5	Intermediate	0.0312	Susceptible
Paratyphi 545	PDC 1	Outpatient	2006-11-23	2006	Male	48	Susceptible	Susceptible	Susceptible	Susceptible	Susceptible	Susceptible	Yes	0.125	Intermediate	0.0312	Susceptible
Paratyphi 546	PDC 1	Outpatient	2006-11-26	2006	Female	39	Susceptible	Susceptible	Susceptible	Intermediate	Susceptible	Susceptible	Yes	0.5	Intermediate	0.0625	Susceptible
Paratyphi 547	PDC 1	Outpatient	2006-11-28	2006	Male	84	Susceptible	Susceptible	Susceptible	Intermediate	Susceptible	Susceptible	Yes	0.25	Intermediate	0.0312	Susceptible
Paratyphi 548	SSFH	Inpatient	2006-11-28	2006	Male	57	Susceptible	Susceptible	Susceptible	Intermediate	Susceptible	Data not found	No	Isolate not available	Isolate not available	Isolate not available	Isolate not available
Paratyphi 549	PDC 1	Outpatient	2006-11-28	2006	Male	26	Susceptible	Susceptible	Susceptible	Intermediate	Susceptible	Susceptible	Yes	0.5	Intermediate	0.0625	Susceptible
Paratyphi 550	PDC 1	Outpatient	2006-11-30	2006	Male	216	Susceptible	Susceptible	Susceptible	Intermediate	Susceptible	Susceptible	Yes	0.5	Intermediate	0.0625	Susceptible
Paratyphi 551	PDC 1	Outpatient	2006-12-01	2006	Male	240	Susceptible	Susceptible	Susceptible	Intermediate	Susceptible	Susceptible	Yes	0.5	Intermediate	0.0312	Susceptible
Paratyphi 552	PDC 1	Outpatient	2006-12-02	2006	Male	240	Susceptible	Susceptible	Susceptible	Intermediate	Susceptible	Susceptible	Yes	0.5	Intermediate	0.0625	Susceptible
Paratyphi 553	PDC 1	Outpatient	2006-12-02	2006	Female	420	Susceptible	Susceptible	Susceptible	Intermediate	Susceptible	Susceptible	Yes	0.5	Intermediate	0.0625	Susceptible
Paratyphi 554	PDC 1	Outpatient	2006-12-03	2006	Female	84	Susceptible	Susceptible	Susceptible	Intermediate	Susceptible	Susceptible	Yes	0.5	Intermediate	0.0625	Susceptible
Paratyphi 555	PDC 1	Outpatient	2006-12-07	2006	Female	36	Susceptible	Susceptible	Susceptible	Intermediate	Susceptible	Susceptible	Yes	0.5	Intermediate	0.0312	Susceptible
Paratyphi 556	PDC 1	Outpatient	2006-12-08	2006	Female	276	Susceptible	Susceptible	Susceptible	Intermediate	Susceptible	Susceptible	Yes	1	Resistant	0.0625	Susceptible
Paratyphi 557	PDC 1	Outpatient	2006-12-11	2006	Female	108	Susceptible	Susceptible	Susceptible	Intermediate	Susceptible	Susceptible	Yes	0.5	Intermediate	0.0625	Susceptible
Paratyphi 558	PDC 1	Outpatient	2006-12-14	2006	Female	432	Susceptible	Susceptible	Susceptible	Intermediate	Susceptible	Susceptible	Yes	0.5	Intermediate	0.0312	Susceptible
Paratyphi 559	PDC 1	Outpatient	2006-12-16	2006	Female	36	Susceptible	Susceptible	Susceptible	Intermediate	Susceptible	Susceptible	Yes	0.5	Intermediate	0.0312	Susceptible
Paratyphi 560	PDC 1	Outpatient	2006-12-21	2006	Male	9	Susceptible	Susceptible	Susceptible	Data not found	Susceptible	Data not found	No	Isolate not available	Isolate not available	Isolate not available	Isolate not available
Paratyphi 561	PDC 1	Outpatient	2006-12-23	2006	Male	99	Susceptible	Susceptible	Susceptible	Intermediate	Susceptible	Susceptible	Yes	0.5	Intermediate	0.0312	Susceptible
Paratyphi 562	PDC 1	Outpatient	2006-12-23	2006	Male	240	Susceptible	Susceptible	Susceptible	Intermediate	Susceptible	Susceptible	Yes	0.5	Intermediate	0.0312	Susceptible
Paratyphi 563	PDC 1	Outpatient	2006-12-23	2006	Male	9	Susceptible	Susceptible	Susceptible	Intermediate	Susceptible	Susceptible	Yes	0.25	Intermediate	0.0625	Susceptible
Paratyphi 564	PDC 1	Outpatient	2006-12-26	2006	Male	264	Susceptible	Susceptible	Susceptible	Intermediate	Susceptible	Susceptible	Yes	0.25	Intermediate	0.0625	Susceptible
Paratyphi 565	PDC 1	Outpatient	2006-12-28	2006	Male	30	Susceptible	Susceptible	Susceptible	Intermediate	Susceptible	Susceptible	Yes	0.25	Intermediate	0.0312	Susceptible
Paratyphi 566	PDC 1	Outpatient	2006-12-28	2006	Female	252	Susceptible	Susceptible	Susceptible	Intermediate	Susceptible	Susceptible	Yes	0.5	Intermediate	0.0312	Susceptible
Paratyphi 567	PDC 1	Outpatient	2006-12-31	2006	Female	38	Susceptible	Susceptible	Susceptible	Intermediate	Susceptible	Susceptible	Yes	0.25	Intermediate	0.0312	Susceptible
Paratyphi 568	PDC 1	Outpatient	2007-01-07	2007	Male	264	Susceptible	Susceptible	Susceptible	Intermediate	Susceptible	Susceptible	Yes	0.5	Intermediate	0.0625	Susceptible
Paratyphi 569	PDC 1	Outpatient	2007-01-11	2007	Male	78	Susceptible	Susceptible	Susceptible	Intermediate	Susceptible	Susceptible	Yes	0.75	Intermediate	0.0156	Susceptible
Paratyphi 570	PDC 1	Outpatient	2007-01-12	2007	Male	324	Susceptible	Susceptible	Susceptible	Intermediate	Susceptible	Susceptible	Yes	0.5	Intermediate	0.0625	Susceptible
Paratyphi 571	PDC 1	Outpatient	2007-01-13	2007	Male	108	Susceptible	Susceptible	Susceptible	Intermediate	Susceptible	Susceptible	Yes	0.5	Intermediate	0.0625	Susceptible
Paratyphi 572	PDC 1	Outpatient	2007-01-21	2007	Male	288	Susceptible	Susceptible	Susceptible	Intermediate	Susceptible	Susceptible	Yes	1	Resistant	0.0312	Susceptible
Paratyphi 573	PDC 1	Outpatient	2007-01-21	2007	Male	84	Susceptible	Susceptible	Susceptible	Intermediate	Susceptible	Susceptible	Yes	4	Resistant	0.0312	Susceptible
Paratyphi 574	PDC 1	Outpatient	2007-01-22	2007	Male	324	Susceptible	Susceptible	Susceptible	Data not found	Susceptible	Susceptible	Yes	1	Resistant	0.0625	Susceptible
Paratyphi 575	PDC 1	Outpatient	2007-01-22	2007	Data not found		Susceptible	Susceptible	Susceptible	Data not found	Data not found	Susceptible	Yes	0.5	Intermediate	0.125	Susceptible
Paratyphi 576	PDC 1	Outpatient	2007-01-23	2007	Male	252	Susceptible	Susceptible	Susceptible	Data not found	Susceptible	Data not found	No	Isolate not available	Isolate not available	Isolate not available	Isolate not available
Paratyphi 577	PDC 1	Outpatient	2007-01-25	2007	Data not found		Susceptible	Susceptible	Susceptible	Data not found	Data not found	Susceptible	Yes	0.25	Intermediate	0.0312	Susceptible
Paratyphi 578	PDC 1	Outpatient	2007-01-26	2007	Data not found		Susceptible	Susceptible	Susceptible	Intermediate	Susceptible	Susceptible	Yes	0.5	Intermediate	0.0625	Susceptible
Paratyphi 579	PDC 1	Outpatient	2007-01-26	2007	Male	121	Susceptible	Susceptible	Susceptible	Intermediate	Susceptible	Susceptible	Yes	4	Resistant	0.0625	Susceptible
Paratyphi 580	BSHI	Outpatient	2007-02-08	2007	Female	78	Susceptible	Susceptible	Susceptible	Intermediate	Susceptible	Data not found	No	Isolate not available	Isolate not available	Isolate not available	Isolate not available
Paratyphi 581	PDC 1	Outpatient	2007-02-11	2007	Male	444	Susceptible	Susceptible	Susceptible	Intermediate	Susceptible	Susceptible	Yes	1	Resistant	0.0625	Susceptible
Paratyphi 582	BSHI	Outpatient	2007-02-13	2007	Female	78	Susceptible	Susceptible	Susceptible	Intermediate	Susceptible	Susceptible	Yes	0.5	Intermediate	0.0625	Susceptible
Paratyphi 583	BSHI	Outpatient	2007-02-17	2007	Male	108	Susceptible	Susceptible	Susceptible	Intermediate	Susceptible	Data not found	No	Isolate not available	Isolate not available	Isolate not available	Isolate not available
Paratyphi 584	PDC 1	Outpatient	2007-02-20	2007	Male	108	Susceptible	Susceptible	Susceptible	Intermediate	Susceptible	Susceptible	Yes	1	Resistant	0.0625	Susceptible
Paratyphi 585	PDC 1	Outpatient	2007-03-02	2007	Male	288	Susceptible	Susceptible	Susceptible	Resistant	Susceptible	Susceptible	Yes	8	Resistant	0.0625	Susceptible
Paratyphi 586	PDC 1	Outpatient	2007-03-06	2007	Female	12	Susceptible	Susceptible	Susceptible	Intermediate	Susceptible	Susceptible	Yes	0.25	Intermediate	0.0312	Susceptible
Paratyphi 587	PDC 1	Outpatient	2007-03-06	2007	Female	168	Susceptible	Susceptible	Susceptible	Resistant	Susceptible	Susceptible	Yes	4	Resistant	0.0625	Susceptible
Paratyphi 588	PDC 1	Outpatient	2007-03-10	2007	Male	324	Susceptible	Susceptible	Susceptible	Intermediate	Susceptible	Susceptible	Yes	0.5	Intermediate	0.0312	Susceptible
Paratyphi 589	PDC 1	Outpatient	2007-03-14	2007	Male	252	Susceptible	Susceptible	Susceptible	Intermediate	Susceptible	Susceptible	Yes	0.5	Intermediate	0.0312	Susceptible
Paratyphi 590	BSHI	Outpatient	2007-03-17	2007	Female	120	Susceptible	Susceptible	Susceptible	Resistant	Susceptible	Susceptible	Yes	1	Resistant	0.0625	Susceptible
Paratyphi 591	SSFH	Inpatient	2007-03-18	2007	Male	27	Susceptible	Susceptible	Susceptible	Intermediate	Susceptible	Data not found	Yes	0.5	Intermediate	0.0625	Susceptible
Paratyphi 592	PDC 1	Outpatient	2007-03-18	2007	Male	132	Susceptible	Susceptible	Susceptible	Intermediate	Susceptible	Susceptible	Yes	0.5	Intermediate	0.0625	Susceptible
Paratyphi 593	PDC 1	Outpatient	2007-03-30	2007	Male	252	Susceptible	Susceptible	Susceptible	Intermediate	Susceptible	Susceptible	Yes	0.25	Intermediate	0.0312	Susceptible
Paratyphi 594	PDC 1	Outpatient	2007-03-31	2007	Male	168	Susceptible	Susceptible	Susceptible	Intermediate	Susceptible	Susceptible	Yes	0.5	Intermediate	0.0312	Susceptible
Paratyphi 595	BSHI	Inpatient	2007-04-01	2007	Male	27	Susceptible	Susceptible	Susceptible	Intermediate	Susceptible	Susceptible	Yes	0.25	Intermediate	0.0312	Susceptible
Paratyphi 596	PDC 1	Outpatient	2007-04-01	2007	Male	480	Susceptible	Susceptible	Susceptible	Intermediate	Susceptible	Susceptible	Yes	0.5	Intermediate	0.0625	Susceptible
Paratyphi 597	PDC 1	Outpatient	2007-04-07	2007	Female	96	Susceptible	Susceptible	Susceptible	Data not found	Susceptible	Susceptible	No	Isolate not available	Isolate not available	Isolate not available	Isolate not available
Paratyphi 598	PDC 1	Outpatient	2007-04-08	2007	Data not found		Susceptible	Susceptible	Susceptible	Resistant	Susceptible	Susceptible	Yes	1	Resistant	0.0625	Susceptible
Paratyphi 599	BSHI	Inpatient	2007-04-09	2007	Female	60	Susceptible	Susceptible	Susceptible	Intermediate	Susceptible	Data not found	No	Isolate not available	Isolate not available	Isolate not available	Isolate not available
Paratyphi 600	SSFH	Inpatient	2007-04-09	2007	Female	45	Susceptible	Susceptible	Susceptible	Intermediate	Susceptible	Data not found	No	Isolate not available	Isolate not available	Isolate not available	Isolate not available
Paratyphi 601	PDC 1	Outpatient	2007-04-09	2007	Female	60	Susceptible	Susceptible	Susceptible	Resistant	Susceptible	Susceptible	Yes	1	Resistant	0.0625	Susceptible
Paratyphi 602	PDC 1	Outpatient	2007-04-10	2007	Female	96	Susceptible	Susceptible	Susceptible	Intermediate	Susceptible	Susceptible	Yes	0.5	Intermediate	0.0312	Susceptible
Paratyphi 603	PDC 1	Outpatient	2007-04-10	2007	Male	168	Susceptible	Susceptible	Susceptible	Intermediate	Susceptible	Susceptible	Yes	0.125	Intermediate	0.0625	Susceptible
Paratyphi 604	PDC 1	Outpatient	2007-04-12	2007	Data not found		Susceptible	Susceptible	Susceptible	Intermediate	Susceptible	Susceptible	Yes	0.5	Intermediate	0.0312	Susceptible
Paratyphi 605	PDC 1	Outpatient	2007-04-12	2007	Male	29	Susceptible	Susceptible	Susceptible	Data not found	Susceptible	Data not found	No	Isolate not available	Isolate not available	Isolate not available	Isolate not available
Paratyphi 606	PDC 1	Outpatient	2007-04-21	2007	Male	288	Susceptible	Susceptible	Susceptible	Intermediate	Susceptible	Susceptible	Yes	0.25	Intermediate	0.0312	Susceptible
Paratyphi 607	PDC 1	Outpatient	2007-04-24	2007	Male	168	Susceptible	Susceptible	Susceptible	Resistant	Susceptible	Susceptible	Yes	4	Resistant	0.0312	Susceptible
Paratyphi 608	PDC 1	Outpatient	2007-04-24	2007	Female	78	Susceptible	Susceptible	Susceptible	Intermediate	Susceptible	Susceptible	Yes	0.5	Intermediate	0.0625	Susceptible
Paratyphi 609	PDC 1	Outpatient	2007-04-27	2007	Male	132	Susceptible	Susceptible	Susceptible	Intermediate	Susceptible	Susceptible	Yes	0.5	Intermediate	0.0312	Susceptible
Paratyphi 610	PDC 1	Outpatient	2007-04-29	2007	Male	504	Susceptible	Susceptible	Susceptible	Resistant	Susceptible	Susceptible	Yes	1	Resistant	0.0312	Susceptible
Paratyphi 611	BSHI	Outpatient	2007-04-30	2007	Male	0	Susceptible	Susceptible	Susceptible	Resistant	Susceptible	Susceptible	Yes	1	Resistant	0.0625	Susceptible
Paratyphi 612	BSHI	Outpatient	2007-05-04	2007	Female	96	Susceptible	Susceptible	Susceptible	Resistant	Data not found	Susceptible	Yes	8	Resistant	0.0312	Susceptible
Paratyphi 613	PDC 1	Outpatient	2007-05-04	2007	Male	48	Susceptible	Susceptible	Susceptible	Data not found	Susceptible	Data not found	No	Isolate not available	Isolate not available	Isolate not available	Isolate not available
Paratyphi 614	PDC 1	Outpatient	2007-05-05	2007	Male	48	Susceptible	Susceptible	Susceptible	Resistant	Susceptible	Susceptible	Yes	1	Resistant	0.0312	Susceptible
Paratyphi 615	BSHI	Inpatient	2007-05-21	2007	Male	108	Susceptible	Susceptible	Susceptible	Intermediate	Susceptible	Susceptible	Yes	0.25	Intermediate	0.0312	Susceptible
Paratyphi 616	PDC 1	Outpatient	2007-06-01	2007	Male	360	Susceptible	Susceptible	Susceptible	Resistant	Data not found	Susceptible	Yes	0.5	Intermediate	0.0625	Susceptible
Paratyphi 617	PDC 1	Outpatient	2007-06-02	2007	Male	48	Susceptible	Susceptible	Susceptible	Resistant	Data not found	Susceptible	Yes	0.25	Intermediate	0.0312	Susceptible
Paratyphi 618	PDC 1	Outpatient	2007-06-02	2007	Male	78	Susceptible	Susceptible	Susceptible	Resistant	Susceptible	Susceptible	Yes	0.25	Intermediate	0.0312	Susceptible
Paratyphi 619	PDC 1	Outpatient	2007-06-05	2007	Female	252	Susceptible	Susceptible	Susceptible	Resistant	Susceptible	Susceptible	Yes	0.25	Intermediate	0.0625	Susceptible
Paratyphi 620	BSHI	Outpatient	2007-06-06	2007	Male	144	Susceptible	Susceptible	Susceptible	Resistant	Data not found	Susceptible	Yes	0.25	Intermediate	0.0625	Susceptible
Paratyphi 621	BSHI	Inpatient	2007-06-16	2007	Male	84	Susceptible	Susceptible	Susceptible	Resistant	Data not found	Susceptible	Yes	0.25	Intermediate	0.0625	Susceptible
Paratyphi 622	PDC 1	Outpatient	2007-06-21	2007	Female	26	Susceptible	Susceptible	Susceptible	Resistant	Susceptible	Susceptible	Yes	1	Resistant	0.0625	Susceptible
Paratyphi 623	PDC 1	Outpatient	2007-06-26	2007	Male	54	Susceptible	Susceptible	Susceptible	Data not found	Data not found	Data not found	No	Isolate not available	Isolate not available	Isolate not available	Isolate not available
Paratyphi 624	PDC 1	Outpatient	2007-06-27	2007	Male	72	Susceptible	Susceptible	Susceptible	Resistant	Susceptible	Susceptible	Yes	4	Resistant	0.0312	Susceptible
Paratyphi 625	BSHI	Outpatient	2007-06-28	2007	Male	84	Susceptible	Susceptible	Susceptible	Resistant	Data not found	Susceptible	Yes	4	Resistant	0.0312	Susceptible
Paratyphi 626	BSHI	Inpatient	2007-06-28	2007	Male	96	Susceptible	Susceptible	Susceptible	Intermediate	Susceptible	Data not found	No	Isolate not available	Isolate not available	Isolate not available	Isolate not available
Paratyphi 627	PDC 1	Outpatient	2007-06-28	2007	Female	72	Susceptible	Susceptible	Susceptible	Resistant	Susceptible	Susceptible	Yes	4	Resistant	0.0625	Susceptible
Paratyphi 628	BSHI	Inpatient	2007-06-30	2007	Female	60	Susceptible	Susceptible	Susceptible	Resistant	Data not found	Susceptible	Yes	0.0312	Susceptible	0.0156	Susceptible
Paratyphi 629	BSHI	Inpatient	2007-07-03	2007	Male	168	Susceptible	Susceptible	Susceptible	Resistant	Data not found	Susceptible	Yes	0.25	Intermediate	0.0312	Susceptible
Paratyphi 630	PDC 1	Outpatient	2007-07-05	2007	Male	108	Susceptible	Susceptible	Susceptible	Resistant	Susceptible	Susceptible	Yes	0.5	Intermediate	0.0625	Susceptible
Paratyphi 631	BSHI	Inpatient	2007-07-05	2007	Male	48	Susceptible	Susceptible	Susceptible	Resistant	Data not found	Susceptible	Yes	8	Resistant	0.0625	Susceptible
Paratyphi 632	BSHI	Inpatient	2007-07-08	2007	Female	84	Susceptible	Susceptible	Susceptible	Intermediate	Susceptible	Data not found	No	Isolate not available	Isolate not available	Isolate not available	Isolate not available
Paratyphi 633	BSHI	Outpatient	2007-07-09	2007	Data not found		Susceptible	Susceptible	Susceptible	Resistant	Data not found	Susceptible	Yes	0.5	Intermediate	0.0312	Susceptible
Paratyphi 634	PDC 1	Outpatient	2007-07-09	2007	Female	42	Susceptible	Susceptible	Susceptible	Data not found	Susceptible	Susceptible	No	Isolate not available	Isolate not available	Isolate not available	Isolate not available
Paratyphi 635	PDC 1	Outpatient	2007-07-26	2007	Male	192	Susceptible	Susceptible	Susceptible	Resistant	Data not found	Susceptible	Yes	0.5	Intermediate	0.0625	Susceptible
Paratyphi 636	PDC 1	Outpatient	2007-07-30	2007	Male	120	Susceptible	Susceptible	Susceptible	Data not found	Susceptible	Susceptible	No	Isolate not available	Isolate not available	Isolate not available	Isolate not available
Paratyphi 637	PDC 1	Outpatient	2007-07-31	2007	Male	120	Susceptible	Susceptible	Susceptible	Resistant	Data not found	Susceptible	Yes	0.5	Intermediate	0.0312	Susceptible
Paratyphi 638	PDC 1	Outpatient	2007-08-01	2007	Female	72	Susceptible	Susceptible	Susceptible	Resistant	Susceptible	Susceptible	Yes	0.5	Intermediate	0.0312	Susceptible
Paratyphi 639	BSHI	Inpatient	2007-08-01	2007	Female	28	Resistant	Susceptible	Susceptible	Intermediate	Susceptible	Susceptible	Yes	0.0625	Susceptible	0.25	Susceptible
Paratyphi 640	PDC 1	Outpatient	2007-08-07	2007	Female	216	Susceptible	Susceptible	Susceptible	Resistant	Susceptible	Susceptible	Yes	0.5	Intermediate	0.0625	Susceptible
Paratyphi 641	PDC 1	Outpatient	2007-08-14	2007	Female	252	Susceptible	Susceptible	Susceptible	Data not found	Susceptible	Susceptible	No	Isolate not available	Isolate not available	Isolate not available	Isolate not available
Paratyphi 642	PDC 1	Outpatient	2007-08-15	2007	Female	252	Susceptible	Susceptible	Susceptible	Resistant	Susceptible	Susceptible	Yes	0.5	Intermediate	0.0625	Susceptible
Paratyphi 643	PDC 1	Outpatient	2007-08-18	2007	Female	348	Susceptible	Susceptible	Susceptible	Resistant	Susceptible	Susceptible	Yes	0.5	Intermediate	0.0312	Susceptible
Paratyphi 644	PDC 1	Outpatient	2007-08-20	2007	Female	252	Susceptible	Susceptible	Susceptible	Resistant	Susceptible	Susceptible	Yes	0.5	Intermediate	0.0625	Susceptible
Paratyphi 645	PDC 1	Outpatient	2007-08-20	2007	Female	360	Susceptible	Susceptible	Susceptible	Resistant	Susceptible	Susceptible	Yes	0.5	Intermediate	0.0625	Susceptible
Paratyphi 646	PDC 1	Outpatient	2007-08-26	2007	Female	336	Susceptible	Susceptible	Susceptible	Resistant	Susceptible	Susceptible	Yes	0.5	Intermediate	0.0625	Susceptible
Paratyphi 647	BSHI	Outpatient	2007-08-27	2007	Female	9	Susceptible	Susceptible	Susceptible	Resistant	Data not found	Susceptible	Yes	4	Resistant	0.0625	Susceptible
Paratyphi 648	PDC 1	Outpatient	2007-08-29	2007	Male	240	Susceptible	Susceptible	Susceptible	Resistant	Susceptible	Susceptible	Yes	1	Resistant	0.0625	Susceptible
Paratyphi 649	SSFH	Inpatient	2007-08-30	2007	Male	28	Susceptible	Susceptible	Susceptible	Intermediate	Susceptible	Data not found	Yes	0.5	Intermediate	0.0625	Susceptible
Paratyphi 650	PDC 1	Outpatient	2007-08-31	2007	Female	48	Susceptible	Susceptible	Susceptible	Resistant	Susceptible	Susceptible	Yes	0.5	Intermediate	0.0625	Susceptible
Paratyphi 651	PDC 1	Outpatient	2007-08-31	2007	Male	72	Susceptible	Susceptible	Susceptible	Resistant	Susceptible	Susceptible	Yes	0.5	Intermediate	0.0625	Susceptible
Paratyphi 652	PDC 1	Outpatient	2007-09-05	2007	Male	22	Susceptible	Susceptible	Susceptible	Data not found	Susceptible	Susceptible	No	Isolate not available	Isolate not available	Isolate not available	Isolate not available
Paratyphi 653	PDC 1	Outpatient	2007-09-05	2007	Male	132	Susceptible	Susceptible	Susceptible	Resistant	Susceptible	Susceptible	Yes	2	Resistant	0.0625	Susceptible
Paratyphi 654	PDC 1	Outpatient	2007-09-06	2007	Male	22	Susceptible	Susceptible	Susceptible	Resistant	Data not found	Susceptible	Yes	0.5	Intermediate	0.0625	Susceptible
Paratyphi 655	PDC 1	Outpatient	2007-09-06	2007	Male	54	Susceptible	Susceptible	Susceptible	Resistant	Susceptible	Susceptible	Yes	4	Resistant	0.0625	Susceptible
Paratyphi 656	PDC 1	Outpatient	2007-09-08	2007	Female	252	Susceptible	Susceptible	Susceptible	Data not found	Susceptible	Data not found	No	Isolate not available	Isolate not available	Isolate not available	Isolate not available
Paratyphi 657	BSHI	Outpatient	2007-09-08	2007	Data not found		Susceptible	Susceptible	Susceptible	Resistant	Data not found	Susceptible	Yes	0.5	Intermediate	0.0625	Susceptible
Paratyphi 658	PDC 1	Outpatient	2007-09-08	2007	Male	324	Susceptible	Susceptible	Susceptible	Resistant	Data not found	Susceptible	Yes	1	Resistant	0.0625	Susceptible
Paratyphi 659	PDC 1	Outpatient	2007-09-09	2007	Female	252	Susceptible	Susceptible	Susceptible	Resistant	Data not found	Susceptible	Yes	1	Resistant	0.0625	Susceptible
Paratyphi 660	BSHI	Inpatient	2007-09-10	2007	Male	34	Susceptible	Susceptible	Susceptible	Resistant	Susceptible	Data not found	Yes	1	Resistant	0.0625	Susceptible
Paratyphi 661	PDC 1	Outpatient	2007-09-11	2007	Male	26	Susceptible	Susceptible	Susceptible	Data not found	Susceptible	Susceptible	No	Isolate not available	Isolate not available	Isolate not available	Isolate not available
Paratyphi 662	PDC 1	Outpatient	2007-09-12	2007	Female	36	Susceptible	Susceptible	Susceptible	Data not found	Susceptible	Data not found	No	Isolate not available	Isolate not available	Isolate not available	Isolate not available
Paratyphi 663	PDC 1	Outpatient	2007-09-12	2007	Male	36	Susceptible	Susceptible	Susceptible	Data not found	Susceptible	Susceptible	No	Isolate not available	Isolate not available	Isolate not available	Isolate not available
Paratyphi 664	PDC 1	Outpatient	2007-09-12	2007	Male	26	Susceptible	Susceptible	Susceptible	Resistant	Data not found	Susceptible	Yes	0.5	Intermediate	0.0625	Susceptible
Paratyphi 665	PDC 1	Outpatient	2007-09-13	2007	Male	36	Susceptible	Susceptible	Susceptible	Resistant	Data not found	Susceptible	Yes	0.5	Intermediate	0.0312	Susceptible
Paratyphi 666	BSHI	Outpatient	2007-09-13	2007	Data not found		Susceptible	Susceptible	Susceptible	Data not found	Data not found	Susceptible	Yes	1	Resistant	0.0625	Susceptible
Paratyphi 667	PDC 1	Outpatient	2007-09-17	2007	Male	252	Susceptible	Susceptible	Susceptible	Data not found	Susceptible	Data not found	No	Isolate not available	Isolate not available	Isolate not available	Isolate not available
Paratyphi 668	PDC 1	Outpatient	2007-09-17	2007	Male	252	Susceptible	Susceptible	Susceptible	Data not found	Susceptible	Susceptible	No	Isolate not available	Isolate not available	Isolate not available	Isolate not available
Paratyphi 669	PDC 1	Outpatient	2007-09-19	2007	Male	252	Susceptible	Susceptible	Susceptible	Resistant	Susceptible	Susceptible	Yes	0.125	Intermediate	0.0312	Susceptible
Paratyphi 670	PDC 1	Outpatient	2007-09-19	2007	Male	648	Susceptible	Susceptible	Susceptible	Resistant	Susceptible	Susceptible	Yes	0.5	Intermediate	0.0312	Susceptible
Paratyphi 671	PDC 1	Outpatient	2007-09-19	2007	Male	24	Susceptible	Susceptible	Susceptible	Data not found	Susceptible	Data not found	No	Isolate not available	Isolate not available	Isolate not available	Isolate not available
Paratyphi 672	PDC 1	Outpatient	2007-09-19	2007	Male	90	Susceptible	Susceptible	Susceptible	Data not found	Susceptible	Susceptible	No	Isolate not available	Isolate not available	Isolate not available	Isolate not available
Paratyphi 673	BSHI	Inpatient	2007-09-20	2007	Male	60	Susceptible	Susceptible	Susceptible	Intermediate	Susceptible	Data not found	No	Isolate not available	Isolate not available	Isolate not available	Isolate not available
Paratyphi 674	BSHI	Outpatient	2007-09-21	2007	Male	60	Susceptible	Susceptible	Susceptible	Intermediate	Susceptible	Susceptible	Yes	0.0156	Susceptible	0.0156	Susceptible
Paratyphi 675	PDC 1	Outpatient	2007-09-21	2007	Male	90	Susceptible	Susceptible	Susceptible	Intermediate	Susceptible	Susceptible	Yes	0.5	Intermediate	0.0312	Susceptible
Paratyphi 676	PDC 1	Outpatient	2007-09-22	2007	Male	84	Susceptible	Susceptible	Susceptible	Data not found	Susceptible	Susceptible	No	Isolate not available	Isolate not available	Isolate not available	Isolate not available
Paratyphi 677	PDC 1	Outpatient	2007-09-22	2007	Data not found		Susceptible	Susceptible	Susceptible	Intermediate	Susceptible	Susceptible	Yes	1	Resistant	0.0625	Susceptible
Paratyphi 678	PDC 1	Outpatient	2007-09-23	2007	Female	27	Susceptible	Susceptible	Susceptible	Data not found	Susceptible	Susceptible	No	Isolate not available	Isolate not available	Isolate not available	Isolate not available
Paratyphi 679	PDC 1	Outpatient	2007-09-24	2007	Male	132	Susceptible	Susceptible	Susceptible	Data not found	Susceptible	Data not found	No	Isolate not available	Isolate not available	Isolate not available	Isolate not available
Paratyphi 680	BSHI	Outpatient	2007-09-25	2007	Data not found		Susceptible	Susceptible	Susceptible	Intermediate	Susceptible	Susceptible	Yes	0.5	Intermediate	0.0312	Susceptible
Paratyphi 681	BSHI	Inpatient	2007-09-25	2007	Data not found		Susceptible	Susceptible	Susceptible	Intermediate	Susceptible	Data not found	No	Isolate not available	Isolate not available	Isolate not available	Isolate not available
Paratyphi 682	PDC 1	Outpatient	2007-09-25	2007	Female	27	Susceptible	Susceptible	Susceptible	Resistant	Susceptible	Susceptible	Yes	0.5	Intermediate	0.0625	Susceptible
Paratyphi 683	PDC 1	Outpatient	2007-10-08	2007	Male	84	Susceptible	Susceptible	Susceptible	Data not found	Susceptible	Susceptible	No	Isolate not available	Isolate not available	Isolate not available	Isolate not available
Paratyphi 684	PDC 1	Outpatient	2007-10-10	2007	Male	84	Susceptible	Susceptible	Susceptible	Intermediate	Susceptible	Susceptible	Yes	0.5	Intermediate	0.0625	Susceptible
Paratyphi 685	PDC 1	Outpatient	2007-10-11	2007	Male	84	Susceptible	Susceptible	Susceptible	Intermediate	Susceptible	Susceptible	Yes	0.5	Intermediate	0.0625	Susceptible
Paratyphi 686	BSHI	Inpatient	2007-10-12	2007	Male	72	Susceptible	Susceptible	Susceptible	Intermediate	Susceptible	Susceptible	Yes	1	Resistant	0.0625	Susceptible
Paratyphi 687	PDC 1	Outpatient	2007-10-13	2007	Male	37	Susceptible	Susceptible	Susceptible	Intermediate	Susceptible	Susceptible	Yes	1	Resistant	0.0625	Susceptible
Paratyphi 688	PDC 1	Outpatient	2007-10-16	2007	Male	49	Susceptible	Susceptible	Susceptible	Data not found	Susceptible	Data not found	No	Isolate not available	Isolate not available	Isolate not available	Isolate not available
Paratyphi 689	BSHI	Inpatient	2007-10-17	2007	Male	62	Susceptible	Susceptible	Susceptible	Intermediate	Susceptible	Data not found	No	Isolate not available	Isolate not available	Isolate not available	Isolate not available
Paratyphi 690	BSHI	Outpatient	2007-10-18	2007	Female	0	Susceptible	Susceptible	Susceptible	Intermediate	Susceptible	Susceptible	Yes	0.5	Intermediate	0.0312	Susceptible
Paratyphi 691	PDC 1	Outpatient	2007-10-18	2007	Male	396	Susceptible	Susceptible	Susceptible	Data not found	Susceptible	Data not found	No	Isolate not available	Isolate not available	Isolate not available	Isolate not available
Paratyphi 692	PDC 1	Outpatient	2007-10-18	2007	Male	252	Susceptible	Susceptible	Susceptible	Data not found	Susceptible	Data not found	No	Isolate not available	Isolate not available	Isolate not available	Isolate not available
Paratyphi 693	BSHI	Outpatient	2007-10-19	2007	Male	60	Susceptible	Susceptible	Susceptible	Intermediate	Susceptible	Susceptible	Yes	0.5	Intermediate	0.0312	Susceptible
Paratyphi 694	PDC 1	Outpatient	2007-10-21	2007	Male	32	Susceptible	Susceptible	Susceptible	Intermediate	Susceptible	Susceptible	Yes	0.5	Intermediate	0.0625	Susceptible
Paratyphi 695	PDC 1	Outpatient	2007-10-22	2007	Female	420	Susceptible	Susceptible	Susceptible	Intermediate	Susceptible	Susceptible	Yes	0.5	Intermediate	0.0625	Susceptible
Paratyphi 696	PDC 1	Outpatient	2007-10-23	2007	Data not found		Susceptible	Susceptible	Susceptible	Intermediate	Susceptible	Susceptible	Yes	0.5	Intermediate	0.0156	Susceptible
Paratyphi 697	PDC 1	Outpatient	2007-10-23	2007	Male	156	Susceptible	Susceptible	Susceptible	Data not found	Susceptible	Data not found	No	Isolate not available	Isolate not available	Isolate not available	Isolate not available
Paratyphi 698	PDC 1	Outpatient	2007-10-23	2007	Female	156	Susceptible	Susceptible	Susceptible	Data not found	Susceptible	Susceptible	No	Isolate not available	Isolate not available	Isolate not available	Isolate not available
Paratyphi 699	PDC 1	Outpatient	2007-10-24	2007	Female	132	Susceptible	Susceptible	Susceptible	Intermediate	Susceptible	Susceptible	Yes	0.25	Intermediate	0.0625	Susceptible
Paratyphi 700	PDC 1	Outpatient	2007-10-24	2007	Male	27	Susceptible	Susceptible	Susceptible	Intermediate	Susceptible	Susceptible	Yes	0.5	Intermediate	0.0625	Susceptible
Paratyphi 701	PDC 1	Outpatient	2007-10-25	2007	Female	252	Susceptible	Susceptible	Susceptible	Data not found	Susceptible	Data not found	No	Isolate not available	Isolate not available	Isolate not available	Isolate not available
Paratyphi 702	PDC 1	Outpatient	2007-10-25	2007	Male	72	Susceptible	Susceptible	Susceptible	Data not found	Susceptible	Susceptible	No	Isolate not available	Isolate not available	Isolate not available	Isolate not available
Paratyphi 703	BSHI	Outpatient	2007-10-25	2007	Data not found		Susceptible	Susceptible	Susceptible	Intermediate	Susceptible	Susceptible	Yes	0.5	Intermediate	0.0625	Susceptible
Paratyphi 704	PDC 1	Outpatient	2007-10-26	2007	Male	240	Susceptible	Susceptible	Susceptible	Intermediate	Susceptible	Susceptible	Yes	0.25	Intermediate	0.0312	Susceptible
Paratyphi 705	PDC 1	Outpatient	2007-10-26	2007	Data not found		Susceptible	Susceptible	Susceptible	Intermediate	Susceptible	Susceptible	Yes	0.25	Intermediate	0.0625	Susceptible
Paratyphi 706	PDC 1	Outpatient	2007-10-26	2007	Male	228	Susceptible	Susceptible	Susceptible	Intermediate	Susceptible	Susceptible	Yes	0.5	Intermediate	0.0625	Susceptible
Paratyphi 707	PDC 1	Outpatient	2007-10-27	2007	Male	36	Susceptible	Susceptible	Susceptible	Data not found	Susceptible	Susceptible	No	Isolate not available	Isolate not available	Isolate not available	Isolate not available
Paratyphi 708	PDC 1	Outpatient	2007-10-27	2007	Data not found		Susceptible	Susceptible	Susceptible	Intermediate	Susceptible	Susceptible	Yes	0.5	Intermediate	0.0625	Susceptible
Paratyphi 709	PDC 1	Outpatient	2007-10-29	2007	Female	240	Susceptible	Susceptible	Susceptible	Intermediate	Susceptible	Susceptible	Yes	0.5	Intermediate	0.0312	Susceptible
Paratyphi 710	PDC 1	Outpatient	2007-10-30	2007	Female	228	Susceptible	Susceptible	Susceptible	Intermediate	Susceptible	Susceptible	Yes	0.5	Intermediate	0.0312	Susceptible
Paratyphi 711	PDC 1	Outpatient	2007-11-01	2007	Female	30	Susceptible	Susceptible	Susceptible	Data not found	Susceptible	Susceptible	No	Isolate not available	Isolate not available	Isolate not available	Isolate not available
Paratyphi 712	PDC 1	Outpatient	2007-11-02	2007	Male	300	Susceptible	Susceptible	Susceptible	Data not found	Susceptible	Data not found	No	Isolate not available	Isolate not available	Isolate not available	Isolate not available
Paratyphi 713	BSHI	Outpatient	2007-11-03	2007	Male	96	Susceptible	Susceptible	Susceptible	Intermediate	Susceptible	Data not found	No	Isolate not available	Isolate not available	Isolate not available	Isolate not available
Paratyphi 714	PDC 1	Outpatient	2007-11-03	2007	Male	75	Susceptible	Susceptible	Susceptible	Data not found	Susceptible	Data not found	No	Isolate not available	Isolate not available	Isolate not available	Isolate not available
Paratyphi 715	PDC 1	Outpatient	2007-11-03	2007	Male	15	Susceptible	Susceptible	Susceptible	Data not found	Susceptible	Susceptible	No	Isolate not available	Isolate not available	Isolate not available	Isolate not available
Paratyphi 716	PDC 1	Outpatient	2007-11-03	2007	Male	54	Susceptible	Susceptible	Susceptible	Data not found	Susceptible	Susceptible	No	Isolate not available	Isolate not available	Isolate not available	Isolate not available
Paratyphi 717	PDC 1	Outpatient	2007-11-03	2007	Data not found		Susceptible	Susceptible	Susceptible	Intermediate	Susceptible	Susceptible	Yes	0.5	Intermediate	0.0625	Susceptible
Paratyphi 718	PDC 1	Outpatient	2007-11-04	2007	Data not found		Susceptible	Susceptible	Susceptible	Data not found	Data not found	Susceptible	Yes	0.5	Intermediate	0.0625	Susceptible
Paratyphi 719	BSHI	Inpatient	2007-11-05	2007	Female	42	Susceptible	Susceptible	Susceptible	Intermediate	Susceptible	Data not found	No	Isolate not available	Isolate not available	Isolate not available	Isolate not available
Paratyphi 720	PDC 1	Outpatient	2007-11-05	2007	Male	96	Susceptible	Susceptible	Susceptible	Data not found	Susceptible	Data not found	No	Isolate not available	Isolate not available	Isolate not available	Isolate not available
Paratyphi 721	PDC 1	Outpatient	2007-11-05	2007	Female	24	Susceptible	Susceptible	Susceptible	Data not found	Susceptible	Data not found	No	Isolate not available	Isolate not available	Isolate not available	Isolate not available
Paratyphi 722	PDC 1	Outpatient	2007-11-06	2007	Data not found		Susceptible	Susceptible	Susceptible	Data not found	Data not found	Susceptible	Yes	1	Resistant	0.0625	Susceptible
Paratyphi 723	PDC 1	Outpatient	2007-11-10	2007	Data not found		Susceptible	Susceptible	Susceptible	Intermediate	Susceptible	Susceptible	Yes	0.25	Intermediate	0.0312	Susceptible
Paratyphi 724	PDC 1	Outpatient	2007-11-10	2007	Female	204	Susceptible	Susceptible	Susceptible	Data not found	Susceptible	Susceptible	No	Isolate not available	Isolate not available	Isolate not available	Isolate not available
Paratyphi 725	BSHI	Inpatient	2007-11-11	2007	Female	72	Susceptible	Susceptible	Susceptible	Intermediate	Susceptible	Susceptible	Yes	0.25	Intermediate	0.0312	Susceptible
Paratyphi 726	PDC 1	Outpatient	2007-11-11	2007	Male	72	Susceptible	Susceptible	Susceptible	Data not found	Susceptible	Data not found	No	Isolate not available	Isolate not available	Isolate not available	Isolate not available
Paratyphi 727	BSHI	Outpatient	2007-11-13	2007	Male	39	Susceptible	Susceptible	Susceptible	Intermediate	Susceptible	Susceptible	Yes	0.25	Intermediate	0.0156	Susceptible
Paratyphi 728	PDC 1	Outpatient	2007-11-13	2007	Male	66	Susceptible	Susceptible	Susceptible	Intermediate	Susceptible	Susceptible	Yes	0.25	Intermediate	0.0312	Susceptible
Paratyphi 729	BSHI	Inpatient	2007-11-13	2007	Male	40	Susceptible	Susceptible	Susceptible	Intermediate	Susceptible	Data not found	No	Isolate not available	Isolate not available	Isolate not available	Isolate not available
Paratyphi 730	PDC 1	Outpatient	2007-11-13	2007	Male	38	Susceptible	Susceptible	Susceptible	Data not found	Susceptible	Data not found	No	Isolate not available	Isolate not available	Isolate not available	Isolate not available
Paratyphi 731	PDC 1	Outpatient	2007-11-13	2007	Female	36	Susceptible	Susceptible	Susceptible	Data not found	Susceptible	Data not found	No	Isolate not available	Isolate not available	Isolate not available	Isolate not available
Paratyphi 732	BSHI	Outpatient	2007-11-14	2007	Female	21	Susceptible	Susceptible	Susceptible	Intermediate	Susceptible	Susceptible	Yes	0.5	Intermediate	0.0156	Susceptible
Paratyphi 733	PDC 1	Outpatient	2007-11-16	2007	Data not found		Susceptible	Susceptible	Susceptible	Intermediate	Susceptible	Susceptible	Yes	0.25	Intermediate	0.0312	Susceptible
Paratyphi 734	PDC 1	Outpatient	2007-11-16	2007	Male	180	Susceptible	Susceptible	Susceptible	Data not found	Susceptible	Susceptible	No	Isolate not available	Isolate not available	Isolate not available	Isolate not available
Paratyphi 735	PDC 1	Outpatient	2007-11-20	2007	Male	240	Susceptible	Susceptible	Susceptible	Intermediate	Susceptible	Susceptible	Yes	0.75	Intermediate	0.0625	Susceptible
Paratyphi 736	PDC 1	Outpatient	2007-11-24	2007	Male	19	Susceptible	Susceptible	Susceptible	Intermediate	Susceptible	Susceptible	Yes	0.25	Intermediate	0.0312	Susceptible
Paratyphi 737	BSHI	Outpatient	2007-11-25	2007	Female	96	Susceptible	Susceptible	Susceptible	Intermediate	Susceptible	Susceptible	Yes	0.25	Intermediate	0.0312	Susceptible
Paratyphi 738	PDC 1	Outpatient	2007-11-25	2007	Female	96	Susceptible	Susceptible	Susceptible	Data not found	Susceptible	Susceptible	No	Isolate not available	Isolate not available	Isolate not available	Isolate not available
Paratyphi 739	PDC 1	Outpatient	2007-11-25	2007	Data not found		Susceptible	Susceptible	Susceptible	Resistant	Susceptible	Susceptible	Yes	0.5	Intermediate	0.0625	Susceptible
Paratyphi 740	PDC 1	Outpatient	2007-11-29	2007	Female	360	Susceptible	Susceptible	Susceptible	Data not found	Susceptible	Susceptible	No	Isolate not available	Isolate not available	Isolate not available	Isolate not available
Paratyphi 741	PDC 1	Outpatient	2007-11-30	2007	Male	600	Susceptible	Susceptible	Susceptible	Data not found	Susceptible	Data not found	No	Isolate not available	Isolate not available	Isolate not available	Isolate not available
Paratyphi 742	PDC 1	Outpatient	2007-12-01	2007	Data not found		Susceptible	Susceptible	Susceptible	Intermediate	Susceptible	Susceptible	Yes	0.25	Intermediate	0.0312	Susceptible
Paratyphi 743	BSHI	Inpatient	2007-12-03	2007	Male	88	Susceptible	Susceptible	Susceptible	Intermediate	Susceptible	Susceptible	Yes	0.25	Intermediate	0.0312	Susceptible
Paratyphi 744	PDC 1	Outpatient	2007-12-05	2007	Female	21	Susceptible	Susceptible	Susceptible	Data not found	Susceptible	Data not found	No	Isolate not available	Isolate not available	Isolate not available	Isolate not available
Paratyphi 745	PDC 1	Outpatient	2007-12-06	2007	Data not found		Susceptible	Susceptible	Susceptible	Intermediate	Susceptible	Susceptible	Yes	0.25	Intermediate	0.0625	Susceptible
Paratyphi 746	PDC 1	Outpatient	2007-12-06	2007	Male	216	Susceptible	Susceptible	Susceptible	Intermediate	Susceptible	Susceptible	Yes	0.25	Intermediate	0.0625	Susceptible
Paratyphi 747	PDC 1	Outpatient	2007-12-06	2007	Male	216	Susceptible	Susceptible	Susceptible	Intermediate	Susceptible	Susceptible	Yes	0.25	Intermediate	0.0625	Susceptible
Paratyphi 748	PDC 1	Outpatient	2007-12-06	2007	Male	216	Susceptible	Susceptible	Susceptible	Data not found	Susceptible	Susceptible	No	Isolate not available	Isolate not available	Isolate not available	Isolate not available
Paratyphi 749	PDC 1	Outpatient	2007-12-08	2007	Male	37	Susceptible	Susceptible	Susceptible	Intermediate	Susceptible	Susceptible	Yes	0.25	Intermediate	0.0625	Susceptible
Paratyphi 750	PDC 1	Outpatient	2007-12-09	2007	Male	60	Susceptible	Susceptible	Susceptible	Intermediate	Susceptible	Susceptible	Yes	0.25	Intermediate	0.0625	Susceptible
Paratyphi 751	PDC 1	Outpatient	2007-12-10	2007	Female	66	Susceptible	Susceptible	Susceptible	Data not found	Susceptible	Data not found	No	Isolate not available	Isolate not available	Isolate not available	Isolate not available
Paratyphi 752	PDC 1	Outpatient	2007-12-10	2007	Female	7	Susceptible	Susceptible	Susceptible	Data not found	Susceptible	Data not found	No	Isolate not available	Isolate not available	Isolate not available	Isolate not available
Paratyphi 753	PDC 1	Outpatient	2007-12-18	2007	Female	26	Susceptible	Susceptible	Susceptible	Intermediate	Susceptible	Susceptible	Yes	0.5	Intermediate	0.0625	Susceptible
Paratyphi 754	PDC 1	Outpatient	2007-12-22	2007	Male	384	Susceptible	Susceptible	Susceptible	Data not found	Susceptible	Data not found	No	Isolate not available	Isolate not available	Isolate not available	Isolate not available
Paratyphi 755	PDC 1	Outpatient	2007-12-25	2007	Female	108	Susceptible	Susceptible	Susceptible	Intermediate	Susceptible	Susceptible	Yes	0.5	Intermediate	0.0625	Susceptible
Paratyphi 756	PDC 1	Outpatient	2007-12-25	2007	Data not found		Susceptible	Susceptible	Susceptible	Resistant	Susceptible	Susceptible	Yes	0.5	Intermediate	0.0625	Susceptible
Paratyphi 757	BSHI	Inpatient	2007-12-28	2007	Male	36	Susceptible	Susceptible	Susceptible	Intermediate	Susceptible	Susceptible	Yes	1	Resistant	0.0625	Susceptible
Paratyphi 758	PDC 1	Outpatient	2007-12-29	2007	Female	156	Susceptible	Susceptible	Susceptible	Intermediate	Susceptible	Susceptible	Yes	0.25	Intermediate	0.0625	Susceptible
Paratyphi 759	PDC 1	Outpatient	2007-12-31	2007	Male	204	Susceptible	Susceptible	Susceptible	Intermediate	Susceptible	Susceptible	Yes	0.25	Intermediate	0.0625	Susceptible
Paratyphi 760	PDC 1	Outpatient	2007-12-31	2007	Female	144	Susceptible	Susceptible	Susceptible	Intermediate	Susceptible	Susceptible	Yes	0.5	Intermediate	0.0625	Susceptible
Paratyphi 761	BSHI	Inpatient	2008-01-02	2008	Female	18	Susceptible	Susceptible	Susceptible	Intermediate	Susceptible	Data not found	No	Isolate not available	Isolate not available	Isolate not available	Isolate not available
Paratyphi 762	PDC 1	Outpatient	2008-01-04	2008	Male	288	Susceptible	Susceptible	Susceptible	Intermediate	Susceptible	Susceptible	Yes	0.5	Intermediate	0.0312	Susceptible
Paratyphi 763	SSFH	Inpatient	2008-01-05	2008	Female	13	Susceptible	Susceptible	Susceptible	Resistant	Susceptible	Data not found	Yes	8	Resistant	0.0625	Susceptible
Paratyphi 764	PDC 1	Outpatient	2008-01-08	2008	Female	324	Susceptible	Susceptible	Susceptible	Resistant	Susceptible	Susceptible	Yes	0.5	Intermediate	0.0625	Susceptible
Paratyphi 765	BSHI	Outpatient	2008-01-09	2008	Male	30	Susceptible	Susceptible	Susceptible	Resistant	Susceptible	Susceptible	Yes	0.5	Intermediate	0.0625	Susceptible
Paratyphi 766	PDC 1	Outpatient	2008-01-09	2008	Male	72	Susceptible	Susceptible	Susceptible	Resistant	Susceptible	Susceptible	Yes	0.5	Intermediate	0.0625	Susceptible
Paratyphi 767	PDC 1	Outpatient	2008-01-10	2008	Male	90	Susceptible	Susceptible	Susceptible	Data not found	Susceptible	Data not found	No	Isolate not available	Isolate not available	Isolate not available	Isolate not available
Paratyphi 768	PDC 1	Outpatient	2008-01-11	2008	Female	20	Susceptible	Susceptible	Susceptible	Data not found	Susceptible	Susceptible	No	Isolate not available	Isolate not available	Isolate not available	Isolate not available
Paratyphi 769	PDC 1	Outpatient	2008-01-11	2008	Female	240	Susceptible	Susceptible	Susceptible	Resistant	Susceptible	Susceptible	Yes	0.5	Intermediate	0.0625	Susceptible
Paratyphi 770	PDC 1	Outpatient	2008-01-11	2008	Male	30	Susceptible	Susceptible	Susceptible	Resistant	Susceptible	Susceptible	Yes	0.5	Intermediate	0.0625	Susceptible
Paratyphi 771	PDC 1	Outpatient	2008-01-13	2008	Female	42	Susceptible	Susceptible	Susceptible	Intermediate	Susceptible	Susceptible	Yes	0.25	Intermediate	0.0625	Susceptible
Paratyphi 772	PDC 1	Outpatient	2008-01-19	2008	Female	228	Susceptible	Susceptible	Susceptible	Intermediate	Susceptible	Susceptible	Yes	0.25	Intermediate	0.0625	Susceptible
Paratyphi 773	BSHI	Inpatient	2008-01-19	2008	Male	60	Susceptible	Susceptible	Susceptible	Resistant	Susceptible	Susceptible	Yes	0.25	Intermediate	0.0625	Susceptible
Paratyphi 774	BSHI	Inpatient	2008-01-19	2008	Male	9	Susceptible	Susceptible	Susceptible	Resistant	Susceptible	Susceptible	Yes	0.5	Intermediate	0.125	Susceptible
Paratyphi 775	BSHI	Outpatient	2008-01-20	2008	Male	15	Susceptible	Susceptible	Susceptible	Intermediate	Susceptible	Susceptible	Yes	0.25	Intermediate	0.0312	Susceptible
Paratyphi 776	BSHI	Inpatient	2008-01-20	2008	Male	8	Susceptible	Susceptible	Susceptible	Intermediate	Susceptible	Data not found	No	Isolate not available	Isolate not available	Isolate not available	Isolate not available
Paratyphi 777	BSHI	Inpatient	2008-01-21	2008	Male	14	Susceptible	Susceptible	Susceptible	Intermediate	Susceptible	Data not found	No	Isolate not available	Isolate not available	Isolate not available	Isolate not available
Paratyphi 778	PDC 1	Outpatient	2008-01-25	2008	Female	312	Susceptible	Susceptible	Susceptible	Resistant	Susceptible	Susceptible	Yes	0.25	Intermediate	0.0625	Susceptible
Paratyphi 779	BSHI	Outpatient	2008-02-01	2008	Female	18	Susceptible	Susceptible	Susceptible	Intermediate	Susceptible	Susceptible	Yes	0.5	Intermediate	0.0625	Susceptible
Paratyphi 780	BSHI	Inpatient	2008-02-02	2008	Female	20	Susceptible	Susceptible	Susceptible	Intermediate	Susceptible	Data not found	No	Isolate not available	Isolate not available	Isolate not available	Isolate not available
Paratyphi 781	PDC 1	Outpatient	2008-02-02	2008	Male	216	Susceptible	Susceptible	Susceptible	Intermediate	Susceptible	Susceptible	Yes	0.5	Intermediate	0.0625	Susceptible
Paratyphi 782	PDC 1	Outpatient	2008-02-06	2008	Male	216	Susceptible	Susceptible	Susceptible	Resistant	Susceptible	Susceptible	Yes	0.5	Intermediate	0.0625	Susceptible
Paratyphi 783	PDC 1	Outpatient	2008-02-09	2008	Female	744	Susceptible	Susceptible	Susceptible	Data not found	Susceptible	Data not found	No	Isolate not available	Isolate not available	Isolate not available	Isolate not available
Paratyphi 784	PDC 1	Outpatient	2008-02-12	2008	Female	204	Susceptible	Susceptible	Susceptible	Resistant	Susceptible	Susceptible	Yes	1	Resistant	0.0625	Susceptible
Paratyphi 785	PDC 1	Outpatient	2008-02-15	2008	Female	444	Susceptible	Susceptible	Susceptible	Intermediate	Susceptible	Susceptible	Yes	0.5	Intermediate	0.0625	Susceptible
Paratyphi 786	PDC 1	Outpatient	2008-02-16	2008	Data not found		Susceptible	Susceptible	Susceptible	Intermediate	Susceptible	Susceptible	Yes	0.25	Intermediate	0.0625	Susceptible
Paratyphi 787	BSHI	Outpatient	2008-02-19	2008	Female	8	Susceptible	Susceptible	Susceptible	Intermediate	Susceptible	Susceptible	Yes	0.5	Intermediate	0.0625	Susceptible
Paratyphi 788	PDC 1	Outpatient	2008-02-22	2008	Data not found		Susceptible	Susceptible	Susceptible	Intermediate	Susceptible	Susceptible	Yes	0.5	Intermediate	0.0312	Susceptible
Paratyphi 789	SSFH	Inpatient	2008-02-23	2008	Male	39	Susceptible	Susceptible	Susceptible	Intermediate	Susceptible	Data not found	Yes	0.25	Intermediate	0.0312	Susceptible
Paratyphi 790	PDC 1	Outpatient	2008-03-06	2008	Female	108	Susceptible	Susceptible	Susceptible	Data not found	Susceptible	Data not found	No	Isolate not available	Isolate not available	Isolate not available	Isolate not available
Paratyphi 791	BSHI	Inpatient	2008-03-12	2008	Female	63	Susceptible	Susceptible	Susceptible	Intermediate	Susceptible	Susceptible	Yes	0.25	Intermediate	0.0625	Susceptible
Paratyphi 792	PDC 1	Outpatient	2008-03-13	2008	Female	64	Susceptible	Susceptible	Susceptible	Intermediate	Susceptible	Susceptible	Yes	0.25	Intermediate	0.0625	Susceptible
Paratyphi 793	PDC 1	Outpatient	2008-03-14	2008	Male	204	Susceptible	Susceptible	Susceptible	Susceptible	Susceptible	Susceptible	Yes	0.125	Intermediate	0.0312	Susceptible
Paratyphi 794	BSHI	Inpatient	2008-03-17	2008	Male	72	Susceptible	Susceptible	Susceptible	Intermediate	Susceptible	Susceptible	Yes	0.25	Intermediate	0.125	Susceptible
Paratyphi 795	PDC 1	Outpatient	2008-03-20	2008	Male	153	Susceptible	Susceptible	Susceptible	Intermediate	Susceptible	Susceptible	Yes	0.25	Intermediate	0.0625	Susceptible
Paratyphi 796	PDC 1	Outpatient	2008-03-23	2008	Male	276	Susceptible	Susceptible	Susceptible	Intermediate	Susceptible	Susceptible	Yes	0.5	Intermediate	0.0625	Susceptible
Paratyphi 797	BSHI	Outpatient	2008-03-23	2008	Male	15	Susceptible	Susceptible	Susceptible	Intermediate	Susceptible	Susceptible	Yes	0.5	Intermediate	0.125	Susceptible
Paratyphi 798	PDC 1	Outpatient	2008-03-30	2008	Female	128	Susceptible	Susceptible	Susceptible	Intermediate	Susceptible	Susceptible	Yes	0.25	Intermediate	0.0625	Susceptible
Paratyphi 799	PDC 1	Outpatient	2008-04-02	2008	Male	156	Susceptible	Susceptible	Susceptible	Intermediate	Susceptible	Susceptible	Yes	0.25	Intermediate	0.0625	Susceptible
Paratyphi 800	BSHI	Inpatient	2008-04-09	2008	Male	54	Susceptible	Susceptible	Susceptible	Intermediate	Susceptible	Susceptible	Yes	0.25	Intermediate	0.0625	Susceptible
Paratyphi 801	BSHI	Inpatient	2008-04-09	2008	Male	50	Susceptible	Susceptible	Susceptible	Intermediate	Susceptible	Data not found	No	Isolate not available	Isolate not available	Isolate not available	Isolate not available
Paratyphi 802	PDC 1	Outpatient	2008-04-12	2008	Male	336	Susceptible	Susceptible	Susceptible	Intermediate	Susceptible	Susceptible	Yes	0.25	Intermediate	0.0625	Susceptible
Paratyphi 803	PDC 1	Outpatient	2008-04-12	2008	Female	24	Susceptible	Susceptible	Susceptible	Intermediate	Susceptible	Susceptible	Yes	0.5	Intermediate	0.0625	Susceptible
Paratyphi 804	PDC 1	Outpatient	2008-04-15	2008	Female	360	Susceptible	Susceptible	Susceptible	Data not found	Susceptible	Data not found	No	Isolate not available	Isolate not available	Isolate not available	Isolate not available
Paratyphi 805	PDC 1	Outpatient	2008-04-16	2008	Female	54	Susceptible	Susceptible	Susceptible	Intermediate	Susceptible	Susceptible	Yes	0.5	Intermediate	0.0625	Susceptible
Paratyphi 806	BSHI	Outpatient	2008-04-17	2008	Male	48	Susceptible	Susceptible	Susceptible	Intermediate	Susceptible	Susceptible	Yes	0.5	Intermediate	0.0625	Susceptible
Paratyphi 807	PDC 1	Outpatient	2008-04-19	2008	Female	54	Susceptible	Susceptible	Susceptible	Susceptible	Susceptible	Susceptible	Yes	0.25	Intermediate	0.0156	Susceptible
Paratyphi 808	PDC 1	Outpatient	2008-04-20	2008	Female	84	Susceptible	Susceptible	Susceptible	Intermediate	Susceptible	Susceptible	Yes	0.25	Intermediate	0.0625	Susceptible
Paratyphi 809	PDC 1	Outpatient	2008-04-21	2008	Female	60	Susceptible	Susceptible	Susceptible	Intermediate	Susceptible	Susceptible	Yes	0.5	Intermediate	0.0625	Susceptible
Paratyphi 810	BSHI	Inpatient	2008-04-21	2008	Female	54	Susceptible	Susceptible	Susceptible	Intermediate	Susceptible	Susceptible	Yes	0.5	Intermediate	0.0625	Susceptible
Paratyphi 811	BSHI	Outpatient	2008-04-22	2008	Female	84	Susceptible	Susceptible	Susceptible	Intermediate	Susceptible	Data not found	No	Isolate not available	Isolate not available	Isolate not available	Isolate not available
Paratyphi 812	PDC 1	Outpatient	2008-04-22	2008	Male	108	Susceptible	Susceptible	Susceptible	Data not found	Susceptible	Data not found	No	Isolate not available	Isolate not available	Isolate not available	Isolate not available
Paratyphi 813	BSHI	Inpatient	2008-04-22	2008	Female	54	Susceptible	Susceptible	Susceptible	Resistant	Susceptible	Data not found	Yes	1	Resistant	0.0625	Susceptible
Paratyphi 814	PDC 1	Outpatient	2008-04-23	2008	Female	240	Susceptible	Susceptible	Susceptible	Intermediate	Susceptible	Susceptible	Yes	0.25	Intermediate	0.0625	Susceptible
Paratyphi 815	PDC 1	Outpatient	2008-04-26	2008	Data not found		Susceptible	Susceptible	Susceptible	Resistant	Susceptible	Susceptible	Yes	1	Resistant	0.0625	Susceptible
Paratyphi 816	PDC 1	Outpatient	2008-04-27	2008	Female	312	Susceptible	Susceptible	Susceptible	Intermediate	Susceptible	Susceptible	Yes	1	Resistant	0.0625	Susceptible
Paratyphi 817	PDC 1	Outpatient	2008-05-05	2008	Female	48	Susceptible	Susceptible	Susceptible	Data not found	Susceptible	Data not found	No	Isolate not available	Isolate not available	Isolate not available	Isolate not available
Paratyphi 818	BSHI	Inpatient	2008-05-06	2008	Male	108	Susceptible	Susceptible	Susceptible	Intermediate	Susceptible	Susceptible	Yes	0.25	Intermediate	0.0312	Susceptible
Paratyphi 819	BSHI	Outpatient	2008-05-06	2008	Female	14	Susceptible	Susceptible	Susceptible	Intermediate	Susceptible	Susceptible	Yes	1	Resistant	0.0625	Susceptible
Paratyphi 820	PDC 1	Outpatient	2008-05-12	2008	Male	60	Susceptible	Susceptible	Susceptible	Susceptible	Susceptible	Susceptible	Yes	0.008	Susceptible	0.0312	Susceptible
Paratyphi 821	PDC 1	Outpatient	2008-05-13	2008	Male	23	Susceptible	Susceptible	Susceptible	Intermediate	Susceptible	Susceptible	Yes	0.25	Intermediate	0.0625	Susceptible
Paratyphi 822	PDC 1	Outpatient	2008-05-14	2008	Female	30	Susceptible	Susceptible	Susceptible	Intermediate	Susceptible	Susceptible	Yes	0.5	Intermediate	0.0312	Susceptible
Paratyphi 823	PDC 1	Outpatient	2008-05-17	2008	Data not found		Susceptible	Susceptible	Susceptible	Intermediate	Susceptible	Susceptible	Yes	0.25	Intermediate	0.0625	Susceptible
Paratyphi 824	BSHI	Outpatient	2008-05-17	2008	Male	144	Susceptible	Susceptible	Susceptible	Intermediate	Susceptible	Data not found	No	Isolate not available	Isolate not available	Isolate not available	Isolate not available
Paratyphi 825	PDC 1	Outpatient	2008-05-18	2008	Data not found		Susceptible	Susceptible	Susceptible	Intermediate	Susceptible	Susceptible	Yes	0.5	Intermediate	0.0625	Susceptible
Paratyphi 826	BSHI	Outpatient	2008-05-19	2008	Male	138	Susceptible	Susceptible	Susceptible	Intermediate	Susceptible	Susceptible	Yes	0.25	Intermediate	0.0625	Susceptible
Paratyphi 827	PDC 1	Outpatient	2008-05-24	2008	Female	240	Susceptible	Susceptible	Susceptible	Data not found	Susceptible	Susceptible	No	Isolate not available	Isolate not available	Isolate not available	Isolate not available
Paratyphi 828	PDC 1	Outpatient	2008-05-25	2008	Data not found		Susceptible	Susceptible	Susceptible	Intermediate	Susceptible	Susceptible	Yes	0.25	Intermediate	0.0625	Susceptible
Paratyphi 829	PDC 1	Outpatient	2008-05-26	2008	Female	216	Susceptible	Susceptible	Susceptible	Intermediate	Susceptible	Susceptible	Yes	0.25	Intermediate	0.0625	Susceptible
Paratyphi 830	PDC 1	Outpatient	2008-05-31	2008	Male	216	Susceptible	Susceptible	Susceptible	Intermediate	Susceptible	Susceptible	Yes	0.5	Intermediate	0.0312	Susceptible
Paratyphi 831	PDC 1	Outpatient	2008-05-31	2008	Female	84	Susceptible	Susceptible	Susceptible	Intermediate	Susceptible	Susceptible	Yes	0.25	Intermediate	0.0625	Susceptible
Paratyphi 832	BSHI	Outpatient	2008-05-31	2008	Male	54	Susceptible	Susceptible	Susceptible	Intermediate	Susceptible	Susceptible	Yes	0.5	Intermediate	0.0625	Susceptible
Paratyphi 833	PDC 1	Outpatient	2008-06-01	2008	Female	126	Susceptible	Susceptible	Susceptible	Intermediate	Susceptible	Susceptible	Yes	0.25	Intermediate	0.0625	Susceptible
Paratyphi 834	BSHI	Inpatient	2008-06-02	2008	Male	72	Susceptible	Susceptible	Resistant	Intermediate	Susceptible	Data not found	No	Isolate not available	Isolate not available	Isolate not available	Isolate not available
Paratyphi 835	PDC 1	Outpatient	2008-06-02	2008	Female	396	Susceptible	Susceptible	Susceptible	Data not found	Susceptible	Susceptible	No	Isolate not available	Isolate not available	Isolate not available	Isolate not available
Paratyphi 836	PDC 1	Outpatient	2008-06-02	2008	Data not found		Susceptible	Susceptible	Susceptible	Intermediate	Susceptible	Susceptible	Yes	0.5	Intermediate	0.0625	Susceptible
Paratyphi 837	PDC 1	Outpatient	2008-06-04	2008	Female	324	Susceptible	Susceptible	Susceptible	Data not found	Susceptible	Susceptible	No	Isolate not available	Isolate not available	Isolate not available	Isolate not available
Paratyphi 838	PDC 1	Outpatient	2008-06-07	2008	Data not found		Susceptible	Susceptible	Susceptible	Intermediate	Susceptible	Susceptible	Yes	0.5	Intermediate	0.0625	Susceptible
Paratyphi 839	PDC 1	Outpatient	2008-06-09	2008	Female	132	Susceptible	Susceptible	Susceptible	Data not found	Susceptible	Data not found	No	Isolate not available	Isolate not available	Isolate not available	Isolate not available
Paratyphi 840	SSFH	Inpatient	2008-06-09	2008	Female	19	Susceptible	Susceptible	Susceptible	Intermediate	Susceptible	Data not found	Yes	1	Resistant	0.0625	Susceptible
Paratyphi 841	PDC 1	Outpatient	2008-06-10	2008	Male	42	Susceptible	Susceptible	Susceptible	Intermediate	Susceptible	Susceptible	Yes	0.5	Intermediate	0.0625	Susceptible
Paratyphi 842	PDC 1	Outpatient	2008-06-14	2008	Male	62	Susceptible	Susceptible	Susceptible	Intermediate	Susceptible	Susceptible	Yes	0.25	Intermediate	0.0625	Susceptible
Paratyphi 843	PDC 1	Outpatient	2008-06-19	2008	Male	18	Susceptible	Susceptible	Susceptible	Intermediate	Susceptible	Susceptible	Yes	0.25	Intermediate	0.0625	Susceptible
Paratyphi 844	SSFH	Inpatient	2008-06-20	2008	Male	18	Susceptible	Susceptible	Susceptible	Resistant	Susceptible	Data not found	Yes	0.5	Intermediate	0.0625	Susceptible
Paratyphi 845	BSHI	Inpatient	2008-06-22	2008	Male	84	Susceptible	Susceptible	Susceptible	Intermediate	Susceptible	Data not found	No	Isolate not available	Isolate not available	Isolate not available	Isolate not available
Paratyphi 846	PDC 1	Outpatient	2008-06-22	2008	Female	13	Susceptible	Susceptible	Susceptible	Data not found	Susceptible	Data not found	No	Isolate not available	Isolate not available	Isolate not available	Isolate not available
Paratyphi 847	PDC 1	Outpatient	2008-06-23	2008	Male	102	Susceptible	Susceptible	Susceptible	Data not found	Susceptible	Data not found	No	Isolate not available	Isolate not available	Isolate not available	Isolate not available
Paratyphi 848	BSHI	Inpatient	2008-06-29	2008	Female	12	Susceptible	Susceptible	Susceptible	Resistant	Susceptible	Data not found	Yes	1	Resistant	0.0625	Susceptible
Paratyphi 849	BSHI	Inpatient	2008-06-30	2008	Male	120	Susceptible	Susceptible	Susceptible	Intermediate	Susceptible	Susceptible	Yes	0.25	Intermediate	0.0625	Susceptible
Paratyphi 850	PDC 1	Outpatient	2008-07-01	2008	Female	216	Susceptible	Susceptible	Susceptible	Intermediate	Susceptible	Susceptible	Yes	0.25	Intermediate	0.0312	Susceptible
Paratyphi 851	BSHI	Outpatient	2008-07-03	2008	Female	204	Susceptible	Susceptible	Susceptible	Intermediate	Susceptible	Susceptible	Yes	0.5	Intermediate	0.0625	Susceptible
Paratyphi 852	PDC 1	Outpatient	2008-07-05	2008	Female	420	Susceptible	Susceptible	Susceptible	Data not found	Susceptible	Data not found	No	Isolate not available	Isolate not available	Isolate not available	Isolate not available
Paratyphi 853	PDC 1	Outpatient	2008-07-10	2008	Female	180	Susceptible	Susceptible	Susceptible	Intermediate	Susceptible	Susceptible	Yes	0.125	Intermediate	0.0312	Susceptible
Paratyphi 854	PDC 1	Outpatient	2008-07-13	2008	Female	30	Susceptible	Susceptible	Susceptible	Data not found	Susceptible	Data not found	No	Isolate not available	Isolate not available	Isolate not available	Isolate not available
Paratyphi 855	PDC 1	Outpatient	2008-07-14	2008	Female	156	Susceptible	Susceptible	Susceptible	Intermediate	Susceptible	Susceptible	Yes	0.25	Intermediate	0.0625	Susceptible
Paratyphi 856	PDC 1	Outpatient	2008-07-19	2008	Male	168	Susceptible	Susceptible	Susceptible	Resistant	Susceptible	Susceptible	Yes	1	Resistant	0.0625	Susceptible
Paratyphi 857	PDC 1	Outpatient	2008-07-21	2008	Male	48	Susceptible	Susceptible	Susceptible	Intermediate	Susceptible	Susceptible	Yes	0.5	Intermediate	0.0625	Susceptible
Paratyphi 858	BSHI	Outpatient	2008-07-28	2008	Male	90	Susceptible	Susceptible	Susceptible	Intermediate	Susceptible	Susceptible	Yes	0.5	Intermediate	0.0625	Susceptible
Paratyphi 859	BSHI	Outpatient	2008-07-30	2008	Female	26	Susceptible	Susceptible	Susceptible	Intermediate	Susceptible	Susceptible	Yes	0.5	Intermediate	0.0625	Susceptible
Paratyphi 860	PDC 1	Outpatient	2008-07-31	2008	Female	132	Susceptible	Susceptible	Susceptible	Resistant	Susceptible	Susceptible	Yes	0.25	Intermediate	0.0625	Susceptible
Paratyphi 861	PDC 1	Outpatient	2008-07-31	2008	Female	120	Susceptible	Susceptible	Susceptible	Intermediate	Susceptible	Susceptible	Yes	0.5	Intermediate	0.0625	Susceptible
Paratyphi 862	BSHI	Outpatient	2008-08-03	2008	Male	264	Susceptible	Susceptible	Resistant	Intermediate	Susceptible	Data not found	No	Isolate not available	Isolate not available	Isolate not available	Isolate not available
Paratyphi 863	PDC 1	Outpatient	2008-08-03	2008	Female	240	Susceptible	Susceptible	Susceptible	Data not found	Susceptible	Susceptible	No	Isolate not available	Isolate not available	Isolate not available	Isolate not available
Paratyphi 864	PDC 1	Outpatient	2008-08-03	2008	Data not found		Susceptible	Susceptible	Susceptible	Intermediate	Susceptible	Susceptible	Yes	0.5	Intermediate	0.0625	Susceptible
Paratyphi 865	PDC 1	Outpatient	2008-08-04	2008	Data not found		Susceptible	Susceptible	Susceptible	Intermediate	Susceptible	Susceptible	Yes	0.5	Intermediate	0.0625	Susceptible
Paratyphi 866	PDC 1	Outpatient	2008-08-05	2008	Data not found		Susceptible	Susceptible	Susceptible	Intermediate	Susceptible	Susceptible	Yes	0.5	Intermediate	0.0625	Susceptible
Paratyphi 867	BSHI	Inpatient	2008-08-06	2008	Female	23	Susceptible	Susceptible	Susceptible	Resistant	Susceptible	Data not found	Yes	1	Resistant	0.0625	Susceptible
Paratyphi 868	PDC 1	Outpatient	2008-08-08	2008	Male	28	Susceptible	Susceptible	Susceptible	Resistant	Susceptible	Susceptible	Yes	0.5	Intermediate	0.0625	Susceptible
Paratyphi 869	PDC 1	Outpatient	2008-08-11	2008	Male	41	Susceptible	Susceptible	Susceptible	Intermediate	Susceptible	Susceptible	Yes	0.5	Intermediate	0.0625	Susceptible
Paratyphi 870	PDC 1	Outpatient	2008-08-12	2008	Male	216	Susceptible	Susceptible	Susceptible	Resistant	Susceptible	Susceptible	Yes	0.5	Intermediate	0.0625	Susceptible
Paratyphi 871	PDC 1	Outpatient	2008-08-16	2008	Male	228	Susceptible	Susceptible	Susceptible	Data not found	Susceptible	Susceptible	No	Isolate not available	Isolate not available	Isolate not available	Isolate not available
Paratyphi 872	PDC 1	Outpatient	2008-08-16	2008	Data not found		Susceptible	Susceptible	Susceptible	Intermediate	Susceptible	Susceptible	Yes	0.5	Intermediate	0.0625	Susceptible
Paratyphi 873	PDC 1	Outpatient	2008-08-19	2008	Male	60	Susceptible	Susceptible	Susceptible	Intermediate	Susceptible	Susceptible	Yes	0.25	Intermediate	0.0312	Susceptible
Paratyphi 874	PDC 1	Outpatient	2008-08-19	2008	Female	240	Susceptible	Susceptible	Susceptible	Intermediate	Susceptible	Susceptible	Yes	0.5	Intermediate	0.0625	Susceptible
Paratyphi 875	BSHI	Inpatient	2008-08-24	2008	Male	72	Susceptible	Susceptible	Susceptible	Intermediate	Susceptible	Susceptible	Yes	0.25	Intermediate	0.0625	Susceptible
Paratyphi 876	PDC 1	Outpatient	2008-08-24	2008	Male	264	Susceptible	Susceptible	Susceptible	Resistant	Susceptible	Susceptible	Yes	0.5	Intermediate	0.0625	Susceptible
Paratyphi 877	BSHI	Outpatient	2008-08-24	2008	Male	48	Susceptible	Susceptible	Susceptible	Intermediate	Susceptible	Susceptible	Yes	0.5	Intermediate	0.0625	Susceptible
Paratyphi 878	PDC 1	Outpatient	2008-08-25	2008	Male	240	Susceptible	Susceptible	Susceptible	Intermediate	Susceptible	Susceptible	Yes	0.5	Intermediate	0.0625	Susceptible
Paratyphi 879	PDC 1	Outpatient	2008-08-28	2008	Female	324	Susceptible	Susceptible	Susceptible	Intermediate	Susceptible	Susceptible	Yes	0.25	Intermediate	0.0625	Susceptible
Paratyphi 880	PDC 1	Outpatient	2008-09-01	2008	Male	72	Susceptible	Susceptible	Susceptible	Intermediate	Susceptible	Susceptible	Yes	0.5	Intermediate	0.0625	Susceptible
Paratyphi 881	PDC 1	Outpatient	2008-09-02	2008	Female	312	Susceptible	Susceptible	Susceptible	Intermediate	Susceptible	Susceptible	Yes	0.5	Intermediate	0.0625	Susceptible
Paratyphi 882	PDC 1	Outpatient	2008-09-03	2008	Female	66	Susceptible	Susceptible	Susceptible	Intermediate	Susceptible	Susceptible	Yes	0.5	Intermediate	0.0625	Susceptible
Paratyphi 883	PDC 1	Outpatient	2008-09-04	2008	Female	25	Susceptible	Susceptible	Susceptible	Data not found	Susceptible	Data not found	No	Isolate not available	Isolate not available	Isolate not available	Isolate not available
Paratyphi 884	BSHI	Outpatient	2008-09-04	2008	Data not found	90	Susceptible	Susceptible	Susceptible	Intermediate	Susceptible	Susceptible	Yes	0.5	Intermediate	0.0625	Susceptible
Paratyphi 885	PDC 1	Outpatient	2008-09-04	2008	Female	120	Susceptible	Susceptible	Susceptible	Intermediate	Susceptible	Susceptible	Yes	0.5	Intermediate	0.0625	Susceptible
Paratyphi 886	PDC 1	Outpatient	2008-09-05	2008	Female	204	Susceptible	Susceptible	Susceptible	Intermediate	Susceptible	Susceptible	Yes	0.5	Intermediate	0.0625	Susceptible
Paratyphi 887	PDC 1	Outpatient	2008-09-08	2008	Male	84	Susceptible	Susceptible	Susceptible	Intermediate	Susceptible	Susceptible	Yes	0.5	Intermediate	0.0625	Susceptible
Paratyphi 888	PDC 1	Outpatient	2008-09-09	2008	Female	60	Susceptible	Susceptible	Susceptible	Data not found	Susceptible	Data not found	No	Isolate not available	Isolate not available	Isolate not available	Isolate not available
Paratyphi 889	BSHI	Inpatient	2008-09-11	2008	Female	18	Susceptible	Susceptible	Susceptible	Resistant	Susceptible	Susceptible	Yes	1	Resistant	0.0625	Susceptible
Paratyphi 890	PDC 1	Outpatient	2008-09-14	2008	Male	48	Susceptible	Susceptible	Susceptible	Intermediate	Susceptible	Susceptible	Yes	0.5	Intermediate	0.0625	Susceptible
Paratyphi 891	PDC 1	Outpatient	2008-09-18	2008	Female	120	Susceptible	Susceptible	Susceptible	Resistant	Susceptible	Susceptible	Yes	2	Resistant	0.0625	Susceptible
Paratyphi 892	PDC 1	Outpatient	2008-09-20	2008	Male	49	Susceptible	Susceptible	Susceptible	Data not found	Susceptible	Data not found	No	Isolate not available	Isolate not available	Isolate not available	Isolate not available
Paratyphi 893	BSHI	Outpatient	2008-09-22	2008	Data not found	264	Susceptible	Susceptible	Susceptible	Intermediate	Susceptible	Susceptible	Yes	0.25	Intermediate	0.0625	Susceptible
Paratyphi 894	PDC 1	Outpatient	2008-09-22	2008	Male	48	Susceptible	Susceptible	Susceptible	Resistant	Susceptible	Susceptible	Yes	0.5	Intermediate	0.0625	Susceptible
Paratyphi 895	PDC 1	Outpatient	2008-09-24	2008	Female	126	Susceptible	Susceptible	Susceptible	Intermediate	Susceptible	Susceptible	Yes	0.5	Intermediate	0.0625	Susceptible
Paratyphi 896	PDC 1	Outpatient	2008-09-24	2008	Female	132	Susceptible	Susceptible	Susceptible	Intermediate	Susceptible	Susceptible	Yes	0.5	Intermediate	0.0625	Susceptible
Paratyphi 897	PDC 1	Outpatient	2008-09-24	2008	Female	108	Susceptible	Susceptible	Susceptible	Intermediate	Susceptible	Susceptible	Yes	0.5	Intermediate	0.0625	Susceptible
Paratyphi 898	PDC 1	Outpatient	2008-09-26	2008	Male	108	Susceptible	Susceptible	Susceptible	Intermediate	Susceptible	Susceptible	Yes	0.25	Intermediate	0.0625	Susceptible
Paratyphi 899	PDC 1	Outpatient	2008-09-26	2008	Female	84	Susceptible	Susceptible	Susceptible	Intermediate	Susceptible	Susceptible	Yes	0.5	Intermediate	0.0625	Susceptible
Paratyphi 900	PDC 1	Outpatient	2008-09-27	2008	Female	144	Susceptible	Susceptible	Susceptible	Intermediate	Susceptible	Susceptible	Yes	0.5	Intermediate	0.0625	Susceptible
Paratyphi 901	PDC 1	Outpatient	2008-09-29	2008	Male	108	Susceptible	Susceptible	Susceptible	Intermediate	Susceptible	Susceptible	Yes	0.5	Intermediate	0.0625	Susceptible
Paratyphi 902	PDC 1	Outpatient	2008-09-29	2008	Female	240	Susceptible	Susceptible	Susceptible	Intermediate	Susceptible	Susceptible	Yes	0.5	Intermediate	0.0625	Susceptible
Paratyphi 903	PDC 1	Outpatient	2008-09-30	2008	Female	36	Susceptible	Susceptible	Susceptible	Data not found	Susceptible	Data not found	No	Isolate not available	Isolate not available	Isolate not available	Isolate not available
Paratyphi 904	SSFH	Inpatient	2008-10-01	2008	Female	24	Susceptible	Susceptible	Susceptible	Intermediate	Susceptible	Data not found	Yes	0.25	Intermediate	0.0625	Susceptible
Paratyphi 905	PDC 1	Outpatient	2008-10-01	2008	Male	117	Resistant	Resistant	Susceptible	Data not found	Susceptible	Data not found	No	Isolate not available	Isolate not available	Isolate not available	Isolate not available
Paratyphi 906	PDC 1	Outpatient	2008-10-04	2008	Female	192	Susceptible	Susceptible	Susceptible	Resistant	Susceptible	Susceptible	Yes	0.5	Intermediate	0.0625	Susceptible
Paratyphi 907	PDC 1	Outpatient	2008-10-05	2008	Male	32	Susceptible	Susceptible	Susceptible	Data not found	Susceptible	Data not found	No	Isolate not available	Isolate not available	Isolate not available	Isolate not available
Paratyphi 908	PDC 1	Outpatient	2008-10-05	2008	Male	21	Susceptible	Susceptible	Susceptible	Intermediate	Susceptible	Susceptible	Yes	0.5	Intermediate	0.0625	Susceptible
Paratyphi 909	PDC 1	Outpatient	2008-10-05	2008	Female	288	Susceptible	Susceptible	Susceptible	Resistant	Susceptible	Susceptible	Yes	0.5	Intermediate	0.0625	Susceptible
Paratyphi 910	PDC 1	Outpatient	2008-10-06	2008	Female	54	Susceptible	Susceptible	Susceptible	Data not found	Susceptible	Data not found	No	Isolate not available	Isolate not available	Isolate not available	Isolate not available
Paratyphi 911	PDC 1	Outpatient	2008-10-07	2008	Male	18	Susceptible	Susceptible	Susceptible	Data not found	Susceptible	Data not found	No	Isolate not available	Isolate not available	Isolate not available	Isolate not available
Paratyphi 912	PDC 1	Outpatient	2008-10-07	2008	Female	240	Susceptible	Susceptible	Susceptible	Resistant	Susceptible	Susceptible	Yes	0.5	Intermediate	0.0625	Susceptible
Paratyphi 913	PDC 1	Outpatient	2008-10-08	2008	Male	36	Susceptible	Susceptible	Susceptible	Intermediate	Susceptible	Susceptible	Yes	0.5	Intermediate	0.0625	Susceptible
Paratyphi 914	PDC 1	Outpatient	2008-10-08	2008	Male	42	Susceptible	Susceptible	Susceptible	Resistant	Susceptible	Susceptible	Yes	0.5	Intermediate	0.0625	Susceptible
Paratyphi 915	PDC 1	Outpatient	2008-10-08	2008	Female	156	Susceptible	Susceptible	Susceptible	Resistant	Susceptible	Susceptible	Yes	0.5	Intermediate	0.0625	Susceptible
Paratyphi 916	BSHI	Inpatient	2008-10-08	2008	Female	72	Susceptible	Susceptible	Susceptible	Resistant	Susceptible	Susceptible	Yes	0.5	Intermediate	0.0625	Susceptible
Paratyphi 917	BSHI	Inpatient	2008-10-11	2008	Data not found	10	Susceptible	Susceptible	Susceptible	Intermediate	Susceptible	Susceptible	Yes	0.25	Intermediate	0.0625	Susceptible
Paratyphi 918	BSHI	Inpatient	2008-10-13	2008	Female	336	Susceptible	Susceptible	Susceptible	Intermediate	Susceptible	Susceptible	Yes	0.5	Intermediate	0.0625	Susceptible
Paratyphi 919	PDC 1	Outpatient	2008-10-14	2008	Female	84	Susceptible	Susceptible	Susceptible	Intermediate	Susceptible	Susceptible	Yes	0.5	Intermediate	0.0625	Susceptible
Paratyphi 920	PDC 1	Outpatient	2008-10-16	2008	Male	111	Susceptible	Susceptible	Susceptible	Intermediate	Susceptible	Susceptible	Yes	0.25	Intermediate	0.0625	Susceptible
Paratyphi 921	PDC 1	Outpatient	2008-10-16	2008	Male	155	Susceptible	Susceptible	Susceptible	Intermediate	Susceptible	Susceptible	Yes	0.5	Intermediate	0.0625	Susceptible
Paratyphi 922	PDC 1	Outpatient	2008-10-16	2008	Female	72	Susceptible	Susceptible	Susceptible	Intermediate	Susceptible	Susceptible	Yes	0.5	Intermediate	0.0625	Susceptible
Paratyphi 923	PDC 1	Outpatient	2008-10-16	2008	Male	54	Susceptible	Susceptible	Susceptible	Intermediate	Susceptible	Susceptible	Yes	0.5	Intermediate	0.0625	Susceptible
Paratyphi 924	PDC 1	Outpatient	2008-10-18	2008	Male	216	Susceptible	Susceptible	Susceptible	Data not found	Susceptible	Data not found	No	Isolate not available	Isolate not available	Isolate not available	Isolate not available
Paratyphi 925	PDC 1	Outpatient	2008-10-18	2008	Female	48	Susceptible	Susceptible	Susceptible	Data not found	Susceptible	Data not found	No	Isolate not available	Isolate not available	Isolate not available	Isolate not available
Paratyphi 926	BSHI	Outpatient	2008-10-19	2008	Male	108	Susceptible	Susceptible	Susceptible	Resistant	Susceptible	Susceptible	Yes	1	Resistant	0.0625	Susceptible
Paratyphi 927	PDC 1	Outpatient	2008-10-20	2008	Male	660	Susceptible	Susceptible	Susceptible	Resistant	Susceptible	Susceptible	Yes	0.5	Intermediate	0.0625	Susceptible
Paratyphi 928	BSHI	Inpatient	2008-10-21	2008	Male	25	Susceptible	Susceptible	Resistant	Intermediate	Susceptible	Data not found	No	Isolate not available	Isolate not available	Isolate not available	Isolate not available
Paratyphi 929	BSHI	Inpatient	2008-10-21	2008	Female	30	Susceptible	Susceptible	Susceptible	Intermediate	Susceptible	Data not found	No	Isolate not available	Isolate not available	Isolate not available	Isolate not available
Paratyphi 930	PDC 1	Outpatient	2008-10-21	2008	Female	34	Susceptible	Susceptible	Susceptible	Data not found	Susceptible	Data not found	No	Isolate not available	Isolate not available	Isolate not available	Isolate not available
Paratyphi 931	PDC 1	Outpatient	2008-10-21	2008	Male	312	Susceptible	Susceptible	Susceptible	Intermediate	Susceptible	Susceptible	Yes	0.5	Intermediate	0.0625	Susceptible
Paratyphi 932	PDC 1	Outpatient	2008-10-21	2008	Male	720	Susceptible	Susceptible	Susceptible	Intermediate	Susceptible	Susceptible	Yes	0.5	Intermediate	0.0625	Susceptible
Paratyphi 933	BSHI	Outpatient	2008-10-21	2008	Male	30	Susceptible	Susceptible	Susceptible	Intermediate	Susceptible	Susceptible	Yes	0.5	Intermediate	0.0625	Susceptible
Paratyphi 934	BSHI	Outpatient	2008-10-23	2008	Male	10	Susceptible	Susceptible	Susceptible	Intermediate	Susceptible	Susceptible	Yes	0.5	Intermediate	0.0312	Susceptible
Paratyphi 935	PDC 1	Outpatient	2008-10-25	2008	Male	240	Susceptible	Susceptible	Susceptible	Intermediate	Susceptible	Susceptible	Yes	0.5	Intermediate	0.0625	Susceptible
Paratyphi 936	PDC 1	Outpatient	2008-10-26	2008	Female	360	Susceptible	Susceptible	Susceptible	Intermediate	Susceptible	Susceptible	Yes	0.5	Intermediate	0.0625	Susceptible
Paratyphi 937	PDC 1	Outpatient	2008-10-27	2008	Male	67	Susceptible	Susceptible	Susceptible	Susceptible	Susceptible	Susceptible	Yes	0.25	Intermediate	0.0312	Susceptible
Paratyphi 938	PDC 1	Outpatient	2008-10-28	2008	Female	132	Susceptible	Susceptible	Susceptible	Intermediate	Susceptible	Susceptible	Yes	0.5	Intermediate	0.0625	Susceptible
Paratyphi 939	PDC 1	Outpatient	2008-10-28	2008	Male	84	Susceptible	Susceptible	Susceptible	Intermediate	Susceptible	Susceptible	Yes	0.5	Intermediate	0.125	Susceptible
Paratyphi 940	PDC 1	Outpatient	2008-10-31	2008	Male	20	Susceptible	Susceptible	Susceptible	Intermediate	Susceptible	Susceptible	Yes	0.5	Intermediate	0.0625	Susceptible
Paratyphi 941	PDC 1	Outpatient	2008-11-03	2008	Male	33	Susceptible	Susceptible	Susceptible	Resistant	Susceptible	Susceptible	Yes	0.5	Intermediate	0.0625	Susceptible
Paratyphi 942	PDC 1	Outpatient	2008-11-05	2008	Male	180	Susceptible	Susceptible	Susceptible	Intermediate	Susceptible	Susceptible	Yes	0.5	Intermediate	0.0625	Susceptible
Paratyphi 943	PDC 1	Outpatient	2008-11-07	2008	Male	252	Susceptible	Susceptible	Susceptible	Data not found	Susceptible	Data not found	No	Isolate not available	Isolate not available	Isolate not available	Isolate not available
Paratyphi 944	PDC 1	Outpatient	2008-11-07	2008	Male	52	Susceptible	Susceptible	Susceptible	Intermediate	Susceptible	Susceptible	Yes	0.5	Intermediate	0.0625	Susceptible
Paratyphi 945	BSHI	Outpatient	2008-11-10	2008	Male	96	Susceptible	Susceptible	Susceptible	Intermediate	Susceptible	Susceptible	Yes	0.5	Intermediate	0.0625	Susceptible
Paratyphi 946	PDC 1	Outpatient	2008-11-10	2008	Female	324	Susceptible	Susceptible	Susceptible	Intermediate	Susceptible	Susceptible	Yes	0.5	Intermediate	0.0625	Susceptible
Paratyphi 947	BSHI	Inpatient	2008-11-12	2008	Male	26	Susceptible	Susceptible	Susceptible	Intermediate	Susceptible	Data not found	Yes	0.25	Intermediate	0.0625	Susceptible
Paratyphi 948	BSHI	Inpatient	2008-11-13	2008	Female	12	Susceptible	Susceptible	Susceptible	Intermediate	Susceptible	Susceptible	Yes	0.5	Intermediate	0.0625	Susceptible
Paratyphi 949	BSHI	Inpatient	2008-11-14	2008	Female	12	Susceptible	Susceptible	Resistant	Intermediate	Susceptible	Data not found	No	Isolate not available	Isolate not available	Isolate not available	Isolate not available
Paratyphi 950	PDC 1	Outpatient	2008-11-15	2008	Female	78	Susceptible	Susceptible	Susceptible	Data not found	Susceptible	Data not found	No	Isolate not available	Isolate not available	Isolate not available	Isolate not available
Paratyphi 951	PDC 1	Outpatient	2008-11-15	2008	Female	59	Susceptible	Susceptible	Susceptible	Data not found	Susceptible	Susceptible	No	Isolate not available	Isolate not available	Isolate not available	Isolate not available
Paratyphi 952	PDC 1	Outpatient	2008-11-16	2008	Data not found		Susceptible	Susceptible	Susceptible	Intermediate	Susceptible	Susceptible	Yes	0.5	Intermediate	0.0625	Susceptible
Paratyphi 953	BSHI	Outpatient	2008-11-18	2008	Data not found	35	Susceptible	Susceptible	Resistant	Intermediate	Susceptible	Susceptible	No	Isolate not available	Isolate not available	Isolate not available	Isolate not available
Paratyphi 954	BSHI	Outpatient	2008-11-18	2008	Data not found	33	Susceptible	Susceptible	Susceptible	Intermediate	Susceptible	Susceptible	Yes	0.5	Intermediate	0.0625	Susceptible
Paratyphi 955	PDC 1	Outpatient	2008-11-20	2008	Male	120	Susceptible	Susceptible	Susceptible	Data not found	Susceptible	Data not found	No	Isolate not available	Isolate not available	Isolate not available	Isolate not available
Paratyphi 956	PDC 1	Outpatient	2008-11-22	2008	Female	336	Susceptible	Susceptible	Susceptible	Intermediate	Susceptible	Susceptible	Yes	0.5	Intermediate	0.0312	Susceptible
Paratyphi 957	PDC 1	Outpatient	2008-11-28	2008	Female	38	Susceptible	Susceptible	Susceptible	Intermediate	Susceptible	Susceptible	Yes	0.5	Intermediate	0.0625	Susceptible
Paratyphi 958	PDC 1	Outpatient	2008-11-30	2008	Male	384	Susceptible	Susceptible	Susceptible	Intermediate	Susceptible	Susceptible	Yes	0.25	Intermediate	0.0625	Susceptible
Paratyphi 959	BSHI	Inpatient	2008-11-30	2008	Male	28	Susceptible	Susceptible	Susceptible	Intermediate	Susceptible	Susceptible	Yes	0.5	Intermediate	0.0625	Susceptible
Paratyphi 960	PDC 1	Outpatient	2008-11-30	2008	Male	168	Susceptible	Susceptible	Susceptible	Intermediate	Susceptible	Susceptible	Yes	0.5	Intermediate	0.0625	Susceptible
Paratyphi 961	BSHI	Outpatient	2008-12-06	2008	Male	48	Susceptible	Susceptible	Susceptible	Intermediate	Susceptible	Susceptible	Yes	0.25	Intermediate	0.0625	Susceptible
Paratyphi 962	BSHI	Outpatient	2008-12-06	2008	Male	624	Susceptible	Susceptible	Susceptible	Intermediate	Susceptible	Susceptible	Yes	0.5	Intermediate	0.0625	Susceptible
Paratyphi 963	BSHI	Inpatient	2008-12-14	2008	Female	30	Susceptible	Susceptible	Susceptible	Intermediate	Susceptible	Susceptible	Yes	0.5	Intermediate	0.0625	Susceptible
Paratyphi 964	BSHI	Inpatient	2008-12-18	2008	Male		Susceptible	Susceptible	Resistant	Intermediate	Susceptible	Data not found	No	Isolate not available	Isolate not available	Isolate not available	Isolate not available
Paratyphi 965	BSHI	Outpatient	2008-12-18	2008	Male		Susceptible	Susceptible	Susceptible	Intermediate	Susceptible	Susceptible	Yes	0.5	Intermediate	0.0625	Susceptible
Paratyphi 966	PDC 1	Outpatient	2008-12-18	2008	Male	324	Susceptible	Susceptible	Susceptible	Intermediate	Susceptible	Susceptible	Yes	0.5	Intermediate	0.0625	Susceptible
Paratyphi 967	PDC 1	Outpatient	2008-12-22	2008	Male	576	Susceptible	Susceptible	Susceptible	Intermediate	Susceptible	Susceptible	Yes	0.25	Intermediate	0.0625	Susceptible
Paratyphi 968	PDC 1	Outpatient	2008-12-23	2008	Female	17	Susceptible	Susceptible	Susceptible	Intermediate	Susceptible	Susceptible	Yes	0.5	Intermediate	0.0625	Susceptible
Paratyphi 969	PDC 1	Outpatient	2009-01-03	2009	Female	336	Susceptible	Susceptible	Susceptible	Data not found	Susceptible	Data not found	No	Isolate not available	Isolate not available	Isolate not available	Isolate not available
Paratyphi 970	BSHI	Inpatient	2009-01-04	2009	Female	69	Susceptible	Susceptible	Susceptible	Intermediate	Susceptible	Susceptible	Yes	0.5	Intermediate	0.0625	Susceptible
Paratyphi 971	BSHI	Outpatient	2009-01-14	2009	Female	67	Susceptible	Susceptible	Susceptible	Intermediate	Susceptible	Susceptible	Yes	0.5	Intermediate	0.0625	Susceptible
Paratyphi 972	PDC 1	Outpatient	2009-01-19	2009	Male	48	Susceptible	Susceptible	Susceptible	Intermediate	Susceptible	Susceptible	Yes	0.5	Intermediate	0.0312	Susceptible
Paratyphi 973	PDC 1	Outpatient	2009-01-27	2009	Male	324	Susceptible	Susceptible	Susceptible	Intermediate	Susceptible	Susceptible	Yes	0.5	Intermediate	0.0625	Susceptible
Paratyphi 974	BSHI	Inpatient	2009-01-28	2009	Female	15	Susceptible	Susceptible	Susceptible	Intermediate	Susceptible	Susceptible	Yes	0.5	Intermediate	0.0625	Susceptible
Paratyphi 975	BSHI	Inpatient	2009-01-29	2009	Male	24	Susceptible	Susceptible	Susceptible	Intermediate	Susceptible	Susceptible	Yes	0.25	Intermediate	0.0625	Susceptible
Paratyphi 976	PDC 1	Outpatient	2009-01-31	2009	Male	216	Susceptible	Susceptible	Susceptible	Intermediate	Susceptible	Susceptible	Yes	0.5	Intermediate	0.0625	Susceptible
Paratyphi 977	PDC 1	Outpatient	2009-02-02	2009	Female	264	Susceptible	Susceptible	Susceptible	Intermediate	Susceptible	Susceptible	Yes	0.5	Intermediate	0.0625	Susceptible
Paratyphi 978	BSHI	Inpatient	2009-02-07	2009	Male	12	Susceptible	Susceptible	Susceptible	Intermediate	Susceptible	Susceptible	No	Isolate not available	Isolate not available	Isolate not available	Isolate not available
Paratyphi 979	BSHI	Outpatient	2009-02-07	2009	Female	48	Susceptible	Susceptible	Susceptible	Intermediate	Susceptible	Susceptible	No	Isolate not available	Isolate not available	Isolate not available	Isolate not available
Paratyphi 980	PDC 1	Outpatient	2009-02-24	2009	Female	21	Susceptible	Susceptible	Susceptible	Data not found	Susceptible	Susceptible	No	Isolate not available	Isolate not available	Isolate not available	Isolate not available
Paratyphi 981	PDC 1	Outpatient	2009-03-06	2009	Female	56	Susceptible	Susceptible	Susceptible	Data not found	Susceptible	Data not found	No	Isolate not available	Isolate not available	Isolate not available	Isolate not available
Paratyphi 982	PDC 1	Outpatient	2009-03-07	2009	Male	48	Susceptible	Susceptible	Susceptible	Data not found	Susceptible	Susceptible	No	Isolate not available	Isolate not available	Isolate not available	Isolate not available
Paratyphi 983	BSHI	Inpatient	2009-03-08	2009	Male	60	Susceptible	Susceptible	Susceptible	Intermediate	Susceptible	Susceptible	No	Isolate not available	Isolate not available	Isolate not available	Isolate not available
Paratyphi 984	PDC 1	Outpatient	2009-03-12	2009	Female	30	Susceptible	Susceptible	Susceptible	Data not found	Susceptible	Susceptible	No	Isolate not available	Isolate not available	Isolate not available	Isolate not available
Paratyphi 985	BSHI	Inpatient	2009-03-17	2009	Male	72	Susceptible	Susceptible	Susceptible	Intermediate	Susceptible	Susceptible	No	Isolate not available	Isolate not available	Isolate not available	Isolate not available
Paratyphi 986	BSHI	Inpatient	2009-03-18	2009	Female	24	Susceptible	Susceptible	Susceptible	Intermediate	Susceptible	Susceptible	No	Isolate not available	Isolate not available	Isolate not available	Isolate not available
Paratyphi 987	PDC 1	Outpatient	2009-03-29	2009	Female	48	Resistant	Susceptible	Susceptible	Data not found	Susceptible	Data not found	No	Isolate not available	Isolate not available	Isolate not available	Isolate not available
Paratyphi 988	PDC 1	Outpatient	2009-03-30	2009	Male	98	Resistant	Susceptible	Susceptible	Data not found	Susceptible	Data not found	No	Isolate not available	Isolate not available	Isolate not available	Isolate not available
Paratyphi 989	BSHI	Outpatient	2009-03-31	2009	Female	144	Susceptible	Susceptible	Susceptible	Intermediate	Susceptible	Susceptible	No	Isolate not available	Isolate not available	Isolate not available	Isolate not available
Paratyphi 990	PDC 1	Outpatient	2009-04-06	2009	Male	78	Susceptible	Susceptible	Susceptible	Data not found	Susceptible	Data not found	No	Isolate not available	Isolate not available	Isolate not available	Isolate not available
Paratyphi 991	BSHI	Outpatient	2009-04-07	2009	Male	120	Susceptible	Susceptible	Susceptible	Intermediate	Susceptible	Susceptible	No	Isolate not available	Isolate not available	Isolate not available	Isolate not available
Paratyphi 992	PDC 1	Outpatient	2009-04-07	2009	Male	66	Susceptible	Susceptible	Susceptible	Data not found	Susceptible	Susceptible	No	Isolate not available	Isolate not available	Isolate not available	Isolate not available
Paratyphi 993	PDC 1	Outpatient	2009-04-11	2009	Female	54	Susceptible	Susceptible	Susceptible	Data not found	Susceptible	Data not found	No	Isolate not available	Isolate not available	Isolate not available	Isolate not available
Paratyphi 994	PDC 1	Outpatient	2009-04-11	2009	Male	15	Susceptible	Susceptible	Susceptible	Data not found	Susceptible	Data not found	No	Isolate not available	Isolate not available	Isolate not available	Isolate not available
Paratyphi 995	PDC 1	Outpatient	2009-04-12	2009	Female	31	Susceptible	Susceptible	Susceptible	Data not found	Susceptible	Data not found	No	Isolate not available	Isolate not available	Isolate not available	Isolate not available
Paratyphi 996	BSHI	Outpatient	2009-04-13	2009	Female	24	Susceptible	Susceptible	Susceptible	Intermediate	Susceptible	Data not found	No	Isolate not available	Isolate not available	Isolate not available	Isolate not available
Paratyphi 997	PDC 1	Outpatient	2009-04-13	2009	Male	420	Susceptible	Susceptible	Susceptible	Data not found	Susceptible	Data not found	No	Isolate not available	Isolate not available	Isolate not available	Isolate not available
Paratyphi 998	BSHI	Outpatient	2009-04-13	2009	Male	84	Susceptible	Susceptible	Susceptible	Intermediate	Susceptible	Susceptible	No	Isolate not available	Isolate not available	Isolate not available	Isolate not available
Paratyphi 999	BSHI	Inpatient	2009-04-13	2009	Male	30	Susceptible	Susceptible	Susceptible	Intermediate	Susceptible	Susceptible	No	Isolate not available	Isolate not available	Isolate not available	Isolate not available
Paratyphi 1000	PDC 1	Outpatient	2009-04-19	2009	Male	264	Susceptible	Susceptible	Susceptible	Data not found	Susceptible	Data not found	No	Isolate not available	Isolate not available	Isolate not available	Isolate not available
Paratyphi 1001	PDC 1	Outpatient	2009-04-23	2009	Female	132	Resistant	Susceptible	Susceptible	Data not found	Susceptible	Data not found	No	Isolate not available	Isolate not available	Isolate not available	Isolate not available
Paratyphi 1002	PDC 1	Outpatient	2009-04-26	2009	Male	108	Susceptible	Susceptible	Susceptible	Data not found	Susceptible	Data not found	No	Isolate not available	Isolate not available	Isolate not available	Isolate not available
Paratyphi 1003	PDC 1	Outpatient	2009-05-21	2009	Female	25	Susceptible	Susceptible	Susceptible	Data not found	Susceptible	Data not found	No	Isolate not available	Isolate not available	Isolate not available	Isolate not available
Paratyphi 1004	BSHI	Inpatient	2009-05-24	2009	Female	132	Data not found	Data not found	Data not found	Data not found	Data not found	Data not found	No	Isolate not available	Isolate not available	Isolate not available	Isolate not available
Paratyphi 1005	BSHI	Inpatient	2009-05-25	2009	Female		Data not found	Data not found	Data not found	Data not found	Data not found	Data not found	No	Isolate not available	Isolate not available	Isolate not available	Isolate not available
Paratyphi 1006	BSHI	Inpatient	2009-05-26	2009	Male	108	Data not found	Data not found	Data not found	Data not found	Data not found	Data not found	No	Isolate not available	Isolate not available	Isolate not available	Isolate not available
Paratyphi 1007	PDC 1	Outpatient	2009-06-02	2009	Male	66	Susceptible	Susceptible	Susceptible	Data not found	Susceptible	Data not found	No	Isolate not available	Isolate not available	Isolate not available	Isolate not available
Paratyphi 1008	PDC 1	Outpatient	2009-06-04	2009	Female	84	Susceptible	Susceptible	Susceptible	Data not found	Susceptible	Data not found	No	Isolate not available	Isolate not available	Isolate not available	Isolate not available
Paratyphi 1009	PDC 1	Outpatient	2009-06-04	2009	Male	204	Susceptible	Susceptible	Susceptible	Data not found	Susceptible	Data not found	No	Isolate not available	Isolate not available	Isolate not available	Isolate not available
Paratyphi 1010	BSHI	Outpatient	2009-06-08	2009	Male	31	Susceptible	Susceptible	Susceptible	Intermediate	Susceptible	Susceptible	No	Isolate not available	Isolate not available	Isolate not available	Isolate not available
Paratyphi 1011	BSHI	Inpatient	2009-06-09	2009	Female	84	Susceptible	Susceptible	Susceptible	Intermediate	Susceptible	Susceptible	No	Isolate not available	Isolate not available	Isolate not available	Isolate not available
Paratyphi 1012	BSHI	Outpatient	2009-06-13	2009	Male	36	Susceptible	Susceptible	Susceptible	Intermediate	Susceptible	Susceptible	No	Isolate not available	Isolate not available	Isolate not available	Isolate not available
Paratyphi 1013	BSHI	Inpatient	2009-06-16	2009	Data not found		Susceptible	Susceptible	Susceptible	Intermediate	Susceptible	Susceptible	No	Isolate not available	Isolate not available	Isolate not available	Isolate not available
Paratyphi 1014	PDC 1	Outpatient	2009-06-22	2009	Male	27	Susceptible	Susceptible	Susceptible	Data not found	Susceptible	Data not found	No	Isolate not available	Isolate not available	Isolate not available	Isolate not available
Paratyphi 1015	PDC 1	Outpatient	2009-06-23	2009	Male	63	Susceptible	Susceptible	Susceptible	Data not found	Susceptible	Data not found	No	Isolate not available	Isolate not available	Isolate not available	Isolate not available
Paratyphi 1016	BSHI	Inpatient	2009-06-24	2009	Female	132	Susceptible	Susceptible	Susceptible	Intermediate	Susceptible	Susceptible	No	Isolate not available	Isolate not available	Isolate not available	Isolate not available
Paratyphi 1017	BSHI	Outpatient	2009-06-25	2009	Male	108	Susceptible	Susceptible	Susceptible	Intermediate	Susceptible	Susceptible	No	Isolate not available	Isolate not available	Isolate not available	Isolate not available
Paratyphi 1018	PDC 1	Outpatient	2009-06-27	2009	Male	324	Susceptible	Susceptible	Susceptible	Data not found	Susceptible	Data not found	No	Isolate not available	Isolate not available	Isolate not available	Isolate not available
Paratyphi 1019	PDC 1	Outpatient	2009-06-28	2009	Male	432	Susceptible	Susceptible	Susceptible	Data not found	Susceptible	Data not found	No	Isolate not available	Isolate not available	Isolate not available	Isolate not available
Paratyphi 1020	PDC 1	Outpatient	2009-06-28	2009	Female	30	Susceptible	Susceptible	Susceptible	Data not found	Susceptible	Data not found	No	Isolate not available	Isolate not available	Isolate not available	Isolate not available
Paratyphi 1021	BSHI	Inpatient	2009-06-30	2009	Female	60	Susceptible	Susceptible	Susceptible	Intermediate	Susceptible	Data not found	No	Isolate not available	Isolate not available	Isolate not available	Isolate not available
Paratyphi 1022	PDC 1	Outpatient	2009-07-05	2009	Male	420	Susceptible	Susceptible	Susceptible	Data not found	Data not found	Data not found	No	Isolate not available	Isolate not available	Isolate not available	Isolate not available
Paratyphi 1023	PDC 1	Outpatient	2009-07-12	2009	Female	66	Susceptible	Susceptible	Susceptible	Data not found	Susceptible	Data not found	No	Isolate not available	Isolate not available	Isolate not available	Isolate not available
Paratyphi 1024	BSHI	Inpatient	2009-07-19	2009	Female	84	Susceptible	Susceptible	Susceptible	Intermediate	Susceptible	Susceptible	No	Isolate not available	Isolate not available	Isolate not available	Isolate not available
Paratyphi 1025	PDC 1	Outpatient	2009-07-25	2009	Female	300	Susceptible	Susceptible	Susceptible	Data not found	Susceptible	Data not found	No	Isolate not available	Isolate not available	Isolate not available	Isolate not available
Paratyphi 1026	BSHI	Inpatient	2009-07-27	2009	Male	28	Susceptible	Susceptible	Susceptible	Intermediate	Susceptible	Susceptible	No	Isolate not available	Isolate not available	Isolate not available	Isolate not available
Paratyphi 1027	BSHI	Inpatient	2009-07-27	2009	Female	27	Susceptible	Susceptible	Susceptible	Intermediate	Susceptible	Susceptible	Yes	0.5	Intermediate	0.125	Susceptible
Paratyphi 1028	BSHI	Inpatient	2009-07-29	2009	Female	28	Susceptible	Susceptible	Susceptible	Intermediate	Susceptible	Data not found	Yes	0.25	Intermediate	0.0625	Susceptible
Paratyphi 1029	BSHI	Inpatient	2009-07-29	2009	Male	120	Susceptible	Susceptible	Susceptible	Intermediate	Susceptible	Data not found	No	Isolate not available	Isolate not available	Isolate not available	Isolate not available
Paratyphi 1030	PDC 1	Outpatient	2009-08-01	2009	Male	288	Susceptible	Susceptible	Susceptible	Data not found	Susceptible	Data not found	No	Isolate not available	Isolate not available	Isolate not available	Isolate not available
Paratyphi 1031	PDC 1	Outpatient	2009-08-06	2009	Male	72	Susceptible	Susceptible	Susceptible	Data not found	Susceptible	Data not found	No	Isolate not available	Isolate not available	Isolate not available	Isolate not available
Paratyphi 1032	PDC 1	Outpatient	2009-08-17	2009	Female	348	Susceptible	Susceptible	Susceptible	Data not found	Susceptible	Data not found	No	Isolate not available	Isolate not available	Isolate not available	Isolate not available
Paratyphi 1033	PDC 1	Outpatient	2009-08-22	2009	Male	600	Susceptible	Susceptible	Susceptible	Data not found	Susceptible	Data not found	No	Isolate not available	Isolate not available	Isolate not available	Isolate not available
Paratyphi 1034	PDC 1	Outpatient	2009-08-23	2009	Female	48	Susceptible	Susceptible	Susceptible	Data not found	Susceptible	Data not found	No	Isolate not available	Isolate not available	Isolate not available	Isolate not available
Paratyphi 1035	BSHI	Inpatient	2009-08-24	2009	Male	43	Susceptible	Susceptible	Susceptible	Intermediate	Susceptible	Data not found	Yes	0.125	Intermediate	0.0625	Susceptible
Paratyphi 1036	PDC 1	Outpatient	2009-08-24	2009	Female	264	Susceptible	Susceptible	Susceptible	Data not found	Susceptible	Data not found	No	Isolate not available	Isolate not available	Isolate not available	Isolate not available
Paratyphi 1037	PDC 1	Outpatient	2009-08-26	2009	Female	84	Susceptible	Susceptible	Susceptible	Data not found	Susceptible	Data not found	No	Isolate not available	Isolate not available	Isolate not available	Isolate not available
Paratyphi 1038	PDC 1	Outpatient	2009-09-03	2009	Male	48	Susceptible	Susceptible	Susceptible	Data not found	Susceptible	Data not found	No	Isolate not available	Isolate not available	Isolate not available	Isolate not available
Paratyphi 1039	PDC 1	Outpatient	2009-09-04	2009	Female	21	Susceptible	Susceptible	Susceptible	Data not found	Susceptible	Data not found	No	Isolate not available	Isolate not available	Isolate not available	Isolate not available
Paratyphi 1040	BSHI	Inpatient	2009-09-05	2009	Female	14	Susceptible	Susceptible	Susceptible	Intermediate	Susceptible	Data not found	No	Isolate not available	Isolate not available	Isolate not available	Isolate not available
Paratyphi 1041	PDC 1	Outpatient	2009-09-05	2009	Female	60	Susceptible	Susceptible	Susceptible	Data not found	Susceptible	Data not found	No	Isolate not available	Isolate not available	Isolate not available	Isolate not available
Paratyphi 1042	PDC 1	Outpatient	2009-09-13	2009	Female	216	Susceptible	Susceptible	Susceptible	Data not found	Susceptible	Data not found	No	Isolate not available	Isolate not available	Isolate not available	Isolate not available
Paratyphi 1043	BSHI	Outpatient	2009-09-18	2009	Female	70	Susceptible	Susceptible	Susceptible	Intermediate	Susceptible	Susceptible	No	Isolate not available	Isolate not available	Isolate not available	Isolate not available
Paratyphi 1044	PDC 1	Outpatient	2009-09-27	2009	Female	120	Susceptible	Susceptible	Susceptible	Data not found	Susceptible	Data not found	No	Isolate not available	Isolate not available	Isolate not available	Isolate not available
Paratyphi 1045	PDC 1	Outpatient	2009-09-30	2009	Female	660	Susceptible	Susceptible	Susceptible	Data not found	Susceptible	Data not found	No	Isolate not available	Isolate not available	Isolate not available	Isolate not available
Paratyphi 1046	BSHI	Outpatient	2009-09-30	2009	Male	52	Susceptible	Susceptible	Susceptible	Intermediate	Susceptible	Susceptible	No	Isolate not available	Isolate not available	Isolate not available	Isolate not available
Paratyphi 1047	PDC 1	Outpatient	2009-10-01	2009	Female	66	Susceptible	Susceptible	Susceptible	Data not found	Susceptible	Data not found	No	Isolate not available	Isolate not available	Isolate not available	Isolate not available
Paratyphi 1048	PDC 1	Outpatient	2009-10-04	2009	Male	48	Susceptible	Susceptible	Susceptible	Data not found	Susceptible	Data not found	No	Isolate not available	Isolate not available	Isolate not available	Isolate not available
Paratyphi 1049	PDC 1	Outpatient	2009-10-05	2009	Female	54	Susceptible	Susceptible	Susceptible	Data not found	Susceptible	Data not found	No	Isolate not available	Isolate not available	Isolate not available	Isolate not available
Paratyphi 1050	PDC 1	Outpatient	2009-10-09	2009	Male	132	Susceptible	Susceptible	Susceptible	Data not found	Susceptible	Data not found	No	Isolate not available	Isolate not available	Isolate not available	Isolate not available
Paratyphi 1051	BSHI	Outpatient	2009-10-10	2009	Male	72	Susceptible	Susceptible	Susceptible	Intermediate	Susceptible	Susceptible	No	Isolate not available	Isolate not available	Isolate not available	Isolate not available
Paratyphi 1052	PDC 1	Outpatient	2009-10-15	2009	Male	108	Resistant	Data not found	Resistant	Data not found	Susceptible	Data not found	No	Isolate not available	Isolate not available	Isolate not available	Isolate not available
Paratyphi 1053	BSHI	Inpatient	2009-10-15	2009	Female	78	Susceptible	Susceptible	Susceptible	Intermediate	Susceptible	Susceptible	No	Isolate not available	Isolate not available	Isolate not available	Isolate not available
Paratyphi 1054	PDC 1	Outpatient	2009-10-17	2009	Female	10	Susceptible	Susceptible	Susceptible	Data not found	Susceptible	Data not found	No	Isolate not available	Isolate not available	Isolate not available	Isolate not available
Paratyphi 1055	PDC 1	Outpatient	2009-10-20	2009	Male	60	Susceptible	Susceptible	Susceptible	Data not found	Susceptible	Data not found	No	Isolate not available	Isolate not available	Isolate not available	Isolate not available
Paratyphi 1056	PDC 1	Outpatient	2009-10-20	2009	Male	18	Susceptible	Susceptible	Susceptible	Data not found	Susceptible	Data not found	No	Isolate not available	Isolate not available	Isolate not available	Isolate not available
Paratyphi 1057	PDC 1	Outpatient	2009-10-25	2009	Female	768	Susceptible	Susceptible	Susceptible	Data not found	Susceptible	Data not found	No	Isolate not available	Isolate not available	Isolate not available	Isolate not available
Paratyphi 1058	PDC 1	Outpatient	2009-10-26	2009	Male	456	Susceptible	Susceptible	Susceptible	Data not found	Susceptible	Data not found	No	Isolate not available	Isolate not available	Isolate not available	Isolate not available
Paratyphi 1059	PDC 1	Outpatient	2009-11-08	2009	Female	264	Susceptible	Susceptible	Susceptible	Data not found	Susceptible	Data not found	No	Isolate not available	Isolate not available	Isolate not available	Isolate not available
Paratyphi 1060	PDC 1	Outpatient	2009-11-11	2009	Female	60	Resistant	Susceptible	Susceptible	Data not found	Susceptible	Data not found	No	Isolate not available	Isolate not available	Isolate not available	Isolate not available
Paratyphi 1061	PDC 1	Outpatient	2009-11-12	2009	Male	36	Susceptible	Susceptible	Resistant	Data not found	Susceptible	Data not found	No	Isolate not available	Isolate not available	Isolate not available	Isolate not available
Paratyphi 1062	BSHI	Inpatient	2009-11-14	2009	Male	108	Susceptible	Susceptible	Susceptible	Intermediate	Susceptible	Susceptible	No	Isolate not available	Isolate not available	Isolate not available	Isolate not available
Paratyphi 1063	BSHI	Inpatient	2009-11-19	2009	Male	72	Susceptible	Susceptible	Susceptible	Intermediate	Susceptible	Susceptible	No	Isolate not available	Isolate not available	Isolate not available	Isolate not available
Paratyphi 1064	PDC 1	Outpatient	2009-11-22	2009	Female	21	Susceptible	Susceptible	Susceptible	Data not found	Susceptible	Data not found	No	Isolate not available	Isolate not available	Isolate not available	Isolate not available
Paratyphi 1065	PDC 1	Outpatient	2009-11-24	2009	Male	384	Susceptible	Susceptible	Susceptible	Data not found	Susceptible	Data not found	No	Isolate not available	Isolate not available	Isolate not available	Isolate not available
Paratyphi 1066	PDC 1	Outpatient	2009-11-24	2009	Female	324	Susceptible	Susceptible	Susceptible	Data not found	Susceptible	Data not found	No	Isolate not available	Isolate not available	Isolate not available	Isolate not available
Paratyphi 1067	PDC 1	Outpatient	2009-11-26	2009	Female	48	Susceptible	Susceptible	Susceptible	Data not found	Susceptible	Data not found	No	Isolate not available	Isolate not available	Isolate not available	Isolate not available
Paratyphi 1068	BSHI	Outpatient	2009-11-29	2009	Male	36	Susceptible	Susceptible	Susceptible	Intermediate	Susceptible	Susceptible	No	Isolate not available	Isolate not available	Isolate not available	Isolate not available
Paratyphi 1069	PDC 1	Outpatient	2009-12-03	2009	Female	420	Resistant	Resistant	Susceptible	Data not found	Susceptible	Data not found	No	Isolate not available	Isolate not available	Isolate not available	Isolate not available
Paratyphi 1070	PDC 1	Outpatient	2009-12-06	2009	Male	54	Susceptible	Susceptible	Susceptible	Data not found	Susceptible	Data not found	No	Isolate not available	Isolate not available	Isolate not available	Isolate not available
Paratyphi 1071	PDC 1	Outpatient	2009-12-07	2009	Male	168	Susceptible	Susceptible	Susceptible	Data not found	Susceptible	Data not found	No	Isolate not available	Isolate not available	Isolate not available	Isolate not available
Paratyphi 1072	BSHI	Inpatient	2009-12-08	2009	Female	19	Susceptible	Susceptible	Susceptible	Intermediate	Susceptible	Susceptible	Yes	0.0625	Susceptible	0.0312	Susceptible
Paratyphi 1073	BSHI	Inpatient	2009-12-08	2009	Data not found		Susceptible	Susceptible	Susceptible	Intermediate	Susceptible	Susceptible	No	Isolate not available	Isolate not available	Isolate not available	Isolate not available
Paratyphi 1074	SSFH	Inpatient	2009-12-17	2009	Female	120	Susceptible	Susceptible	Susceptible	Intermediate	Susceptible	Susceptible	Yes	0.5	Intermediate	0.0625	Susceptible
Paratyphi 1075	PDC 1	Outpatient	2009-12-20	2009	Female	204	Susceptible	Susceptible	Susceptible	Data not found	Susceptible	Data not found	No	Isolate not available	Isolate not available	Isolate not available	Isolate not available
Paratyphi 1076	PDC 1	Outpatient	2009-12-22	2009	Male	348	Susceptible	Susceptible	Susceptible	Data not found	Susceptible	Data not found	No	Isolate not available	Isolate not available	Isolate not available	Isolate not available
Paratyphi 1077	PDC 1	Outpatient	2009-12-24	2009	Male	204	Susceptible	Susceptible	Susceptible	Data not found	Susceptible	Data not found	No	Isolate not available	Isolate not available	Isolate not available	Isolate not available
Paratyphi 1078	SSFH	Inpatient	2010-01-23	2010	Male	36	Susceptible	Susceptible	Susceptible	Intermediate	Susceptible	Data not found	Yes	0.5	Intermediate	0.0625	Susceptible
Paratyphi 1079	BSHI	Inpatient	2010-02-19	2010	Female	19	Susceptible	Susceptible	Susceptible	Intermediate	Susceptible	Susceptible	Yes	0.5	Intermediate	0.0625	Susceptible
Paratyphi 1080	PDC 1	Outpatient	2010-03-08	2010	Male	276	Susceptible	Susceptible	Susceptible	Data not found	Susceptible	Data not found	No	Isolate not available	Isolate not available	Isolate not available	Isolate not available
Paratyphi 1081	BSHI	Inpatient	2010-03-14	2010	Data not found	60	Susceptible	Susceptible	Susceptible	Intermediate	Susceptible	Susceptible	No	Isolate not available	Isolate not available	Isolate not available	Isolate not available
Paratyphi 1082	BSHI	Inpatient	2010-03-16	2010	Male	42	Susceptible	Susceptible	Susceptible	Intermediate	Susceptible	Susceptible	No	Isolate not available	Isolate not available	Isolate not available	Isolate not available
Paratyphi 1083	PDC 1	Outpatient	2010-03-23	2010	Male	144	Susceptible	Susceptible	Susceptible	Data not found	Susceptible	Data not found	No	Isolate not available	Isolate not available	Isolate not available	Isolate not available
Paratyphi 1084	BSHI	Outpatient	2010-04-02	2010	Male	42	Susceptible	Susceptible	Susceptible	Intermediate	Susceptible	Susceptible	No	Isolate not available	Isolate not available	Isolate not available	Isolate not available
Paratyphi 1085	SSFH	Inpatient	2010-04-05	2010	Female	49	Susceptible	Susceptible	Susceptible	Resistant	Susceptible	Susceptible	Yes	0.25	Intermediate	0.0625	Susceptible
Paratyphi 1086	PDC 1	Outpatient	2010-04-07	2010	Male	252	Susceptible	Susceptible	Susceptible	Data not found	Susceptible	Data not found	No	Isolate not available	Isolate not available	Isolate not available	Isolate not available
Paratyphi 1087	PDC 1	Outpatient	2010-04-10	2010	Male	18	Susceptible	Susceptible	Susceptible	Data not found	Susceptible	Data not found	No	Isolate not available	Isolate not available	Isolate not available	Isolate not available
Paratyphi 1088	PDC 1	Outpatient	2010-04-10	2010	Male	216	Susceptible	Susceptible	Susceptible	Data not found	Susceptible	Data not found	No	Isolate not available	Isolate not available	Isolate not available	Isolate not available
Paratyphi 1089	BSHI	Inpatient	2010-04-11	2010	Female	20	Susceptible	Susceptible	Susceptible	Intermediate	Susceptible	Susceptible	Yes	0.5	Intermediate	0.0625	Susceptible
Paratyphi 1090	PDC 1	Outpatient	2010-04-13	2010	Male	36	Susceptible	Susceptible	Susceptible	Data not found	Susceptible	Data not found	No	Isolate not available	Isolate not available	Isolate not available	Isolate not available
Paratyphi 1091	BSHI	Outpatient	2010-04-14	2010	Female	96	Susceptible	Susceptible	Susceptible	Intermediate	Susceptible	Susceptible	No	Isolate not available	Isolate not available	Isolate not available	Isolate not available
Paratyphi 1092	PDC 1	Outpatient	2010-04-15	2010	Female	72	Susceptible	Susceptible	Susceptible	Data not found	Susceptible	Data not found	No	Isolate not available	Isolate not available	Isolate not available	Isolate not available
Paratyphi 1093	PDC 1	Outpatient	2010-04-15	2010	Male	168	Susceptible	Susceptible	Susceptible	Data not found	Susceptible	Data not found	No	Isolate not available	Isolate not available	Isolate not available	Isolate not available
Paratyphi 1094	PDC 1	Outpatient	2010-04-15	2010	Female	60	Susceptible	Susceptible	Susceptible	Data not found	Susceptible	Data not found	No	Isolate not available	Isolate not available	Isolate not available	Isolate not available
Paratyphi 1095	PDC 1	Outpatient	2010-04-16	2010	Female	46	Susceptible	Susceptible	Susceptible	Data not found	Susceptible	Data not found	No	Isolate not available	Isolate not available	Isolate not available	Isolate not available
Paratyphi 1096	PDC 1	Outpatient	2010-04-17	2010	Female	108	Susceptible	Susceptible	Susceptible	Data not found	Susceptible	Data not found	No	Isolate not available	Isolate not available	Isolate not available	Isolate not available
Paratyphi 1097	PDC 1	Outpatient	2010-04-18	2010	Male	62	Susceptible	Susceptible	Susceptible	Data not found	Susceptible	Data not found	No	Isolate not available	Isolate not available	Isolate not available	Isolate not available
Paratyphi 1098	PDC 1	Outpatient	2010-04-18	2010	Male	66	Susceptible	Susceptible	Susceptible	Data not found	Susceptible	Data not found	No	Isolate not available	Isolate not available	Isolate not available	Isolate not available
Paratyphi 1099	PDC 1	Outpatient	2010-04-21	2010	Female	84	Susceptible	Susceptible	Susceptible	Data not found	Susceptible	Data not found	No	Isolate not available	Isolate not available	Isolate not available	Isolate not available
Paratyphi 1100	BSHI	Outpatient	2010-04-28	2010	Female	132	Susceptible	Susceptible	Susceptible	Intermediate	Susceptible	Susceptible	No	Isolate not available	Isolate not available	Isolate not available	Isolate not available
Paratyphi 1101	PDC 1	Outpatient	2010-04-30	2010	Male	252	Susceptible	Susceptible	Susceptible	Data not found	Susceptible	Data not found	No	Isolate not available	Isolate not available	Isolate not available	Isolate not available
Paratyphi 1102	PDC 1	Outpatient	2010-05-01	2010	Female	276	Susceptible	Susceptible	Susceptible	Data not found	Susceptible	Data not found	No	Isolate not available	Isolate not available	Isolate not available	Isolate not available
Paratyphi 1103	PDC 1	Outpatient	2010-05-02	2010	Female	336	Susceptible	Susceptible	Susceptible	Data not found	Susceptible	Data not found	No	Isolate not available	Isolate not available	Isolate not available	Isolate not available
Paratyphi 1104	PDC 1	Outpatient	2010-05-03	2010	Female	71	Susceptible	Susceptible	Susceptible	Data not found	Susceptible	Data not found	No	Isolate not available	Isolate not available	Isolate not available	Isolate not available
Paratyphi 1105	PDC 1	Outpatient	2010-05-03	2010	Female	120	Susceptible	Susceptible	Susceptible	Data not found	Susceptible	Data not found	No	Isolate not available	Isolate not available	Isolate not available	Isolate not available
Paratyphi 1106	PDC 1	Outpatient	2010-05-04	2010	Female	90	Susceptible	Susceptible	Susceptible	Data not found	Susceptible	Data not found	No	Isolate not available	Isolate not available	Isolate not available	Isolate not available
Paratyphi 1107	PDC 1	Outpatient	2010-05-04	2010	Female	396	Susceptible	Susceptible	Susceptible	Data not found	Susceptible	Data not found	No	Isolate not available	Isolate not available	Isolate not available	Isolate not available
Paratyphi 1108	PDC 1	Outpatient	2010-05-04	2010	Male	276	Susceptible	Susceptible	Susceptible	Data not found	Susceptible	Data not found	No	Isolate not available	Isolate not available	Isolate not available	Isolate not available
Paratyphi 1109	SSFH	Inpatient	2010-05-06	2010	Male	20	Susceptible	Susceptible	Susceptible	Intermediate	Susceptible	Susceptible	Yes	0.5	Intermediate	0.0625	Susceptible
Paratyphi 1110	PDC 1	Outpatient	2010-05-09	2010	Female	324	Susceptible	Susceptible	Susceptible	Data not found	Susceptible	Data not found	No	Isolate not available	Isolate not available	Isolate not available	Isolate not available
Paratyphi 1111	BSHI	Outpatient	2010-05-10	2010	Female	84	Susceptible	Susceptible	Susceptible	Intermediate	Susceptible	Susceptible	No	Isolate not available	Isolate not available	Isolate not available	Isolate not available
Paratyphi 1112	PDC 1	Outpatient	2010-05-11	2010	Male	55	Susceptible	Susceptible	Susceptible	Data not found	Susceptible	Data not found	No	Isolate not available	Isolate not available	Isolate not available	Isolate not available
Paratyphi 1113	PDC 1	Outpatient	2010-05-15	2010	Female	78	Resistant	Susceptible	Susceptible	Data not found	Susceptible	Data not found	No	Isolate not available	Isolate not available	Isolate not available	Isolate not available
Paratyphi 1114	PDC 1	Outpatient	2010-05-16	2010	Female	84	Susceptible	Susceptible	Susceptible	Data not found	Susceptible	Data not found	No	Isolate not available	Isolate not available	Isolate not available	Isolate not available
Paratyphi 1115	BSHI	Inpatient	2010-05-16	2010	Female	52	Susceptible	Susceptible	Susceptible	Intermediate	Susceptible	Susceptible	Yes	0.5	Intermediate	0.0625	Susceptible
Paratyphi 1116	PDC 1	Outpatient	2010-05-21	2010	Male	48	Susceptible	Susceptible	Susceptible	Data not found	Susceptible	Data not found	No	Isolate not available	Isolate not available	Isolate not available	Isolate not available
Paratyphi 1117	PDC 1	Outpatient	2010-05-22	2010	Female	132	Susceptible	Susceptible	Susceptible	Data not found	Susceptible	Data not found	No	Isolate not available	Isolate not available	Isolate not available	Isolate not available
Paratyphi 1118	PDC 1	Outpatient	2010-05-22	2010	Female	42	Susceptible	Susceptible	Susceptible	Data not found	Susceptible	Data not found	No	Isolate not available	Isolate not available	Isolate not available	Isolate not available
Paratyphi 1119	BSHI	Outpatient	2010-05-22	2010	Female	144	Susceptible	Susceptible	Susceptible	Intermediate	Susceptible	Susceptible	No	Isolate not available	Isolate not available	Isolate not available	Isolate not available
Paratyphi 1120	BSHI	Inpatient	2010-05-24	2010	Male	120	Susceptible	Susceptible	Susceptible	Intermediate	Susceptible	Susceptible	No	Isolate not available	Isolate not available	Isolate not available	Isolate not available
Paratyphi 1121	BSHI	Outpatient	2010-05-25	2010	Female	72	Susceptible	Susceptible	Susceptible	Intermediate	Susceptible	Susceptible	No	Isolate not available	Isolate not available	Isolate not available	Isolate not available
Paratyphi 1122	BSHI	Inpatient	2010-05-26	2010	Male	32	Susceptible	Susceptible	Susceptible	Intermediate	Susceptible	Susceptible	Yes	0.5	Intermediate	0.0625	Susceptible
Paratyphi 1123	BSHI	Outpatient	2010-05-29	2010	Data not found	79	Susceptible	Susceptible	Susceptible	Intermediate	Susceptible	Susceptible	No	Isolate not available	Isolate not available	Isolate not available	Isolate not available
Paratyphi 1124	PDC 1	Outpatient	2010-05-30	2010	Female	66	Susceptible	Susceptible	Susceptible	Data not found	Susceptible	Data not found	No	Isolate not available	Isolate not available	Isolate not available	Isolate not available
Paratyphi 1125	BSHI	Inpatient	2010-06-03	2010	Male	90	Susceptible	Susceptible	Susceptible	Intermediate	Susceptible	Susceptible	Yes	0.125	Intermediate	0.0625	Susceptible
Paratyphi 1126	PDC 1	Outpatient	2010-06-04	2010	Female	31	Susceptible	Susceptible	Susceptible	Data not found	Susceptible	Data not found	No	Isolate not available	Isolate not available	Isolate not available	Isolate not available
Paratyphi 1127	PDC 1	Outpatient	2010-06-07	2010	Male	144	Susceptible	Susceptible	Susceptible	Data not found	Susceptible	Data not found	No	Isolate not available	Isolate not available	Isolate not available	Isolate not available
Paratyphi 1128	PDC 1	Outpatient	2010-06-08	2010	Male	204	Susceptible	Susceptible	Susceptible	Data not found	Susceptible	Data not found	No	Isolate not available	Isolate not available	Isolate not available	Isolate not available
Paratyphi 1129	BSHI	Outpatient	2010-06-13	2010	Data not found	84	Susceptible	Susceptible	Susceptible	Intermediate	Susceptible	Susceptible	No	Isolate not available	Isolate not available	Isolate not available	Isolate not available
Paratyphi 1130	PDC 1	Outpatient	2010-06-14	2010	Male	228	Susceptible	Susceptible	Susceptible	Data not found	Susceptible	Data not found	No	Isolate not available	Isolate not available	Isolate not available	Isolate not available
Paratyphi 1131	PDC 1	Outpatient	2010-06-22	2010	Male	288	Susceptible	Susceptible	Susceptible	Data not found	Susceptible	Data not found	No	Isolate not available	Isolate not available	Isolate not available	Isolate not available
Paratyphi 1132	BSHI	Outpatient	2010-06-24	2010	Male	30	Susceptible	Susceptible	Susceptible	Intermediate	Susceptible	Susceptible	No	Isolate not available	Isolate not available	Isolate not available	Isolate not available
Paratyphi 1133	PDC 1	Outpatient	2010-06-24	2010	Male	54	Susceptible	Susceptible	Susceptible	Data not found	Susceptible	Susceptible	No	Isolate not available	Isolate not available	Isolate not available	Isolate not available
Paratyphi 1134	PDC 1	Outpatient	2010-06-26	2010	Female	18	Susceptible	Susceptible	Susceptible	Data not found	Susceptible	Susceptible	No	Isolate not available	Isolate not available	Isolate not available	Isolate not available
Paratyphi 1135	PDC 1	Outpatient	2010-06-27	2010	Female	96	Susceptible	Susceptible	Susceptible	Data not found	Susceptible	Susceptible	No	Isolate not available	Isolate not available	Isolate not available	Isolate not available
Paratyphi 1136	PDC 1	Outpatient	2010-07-01	2010	Male	78	Susceptible	Susceptible	Susceptible	Data not found	Susceptible	Data not found	No	Isolate not available	Isolate not available	Isolate not available	Isolate not available
Paratyphi 1137	PDC 1	Outpatient	2010-07-02	2010	Male	336	Susceptible	Susceptible	Susceptible	Data not found	Susceptible	Data not found	No	Isolate not available	Isolate not available	Isolate not available	Isolate not available
Paratyphi 1138	PDC 1	Outpatient	2010-07-03	2010	Male	180	Susceptible	Susceptible	Susceptible	Data not found	Susceptible	Data not found	No	Isolate not available	Isolate not available	Isolate not available	Isolate not available
Paratyphi 1139	PDC 1	Outpatient	2010-07-03	2010	Female	19	Susceptible	Susceptible	Susceptible	Data not found	Susceptible	Data not found	No	Isolate not available	Isolate not available	Isolate not available	Isolate not available
Paratyphi 1140	PDC 1	Outpatient	2010-07-04	2010	Male	60	Susceptible	Susceptible	Susceptible	Data not found	Susceptible	Data not found	No	Isolate not available	Isolate not available	Isolate not available	Isolate not available
Paratyphi 1141	BSHI	Inpatient	2010-07-06	2010	Female	84	Susceptible	Susceptible	Susceptible	Intermediate	Susceptible	Susceptible	No	Isolate not available	Isolate not available	Isolate not available	Isolate not available
Paratyphi 1142	BSHI	Inpatient	2010-07-07	2010	Female	108	Susceptible	Susceptible	Susceptible	Intermediate	Susceptible	Susceptible	No	Isolate not available	Isolate not available	Isolate not available	Isolate not available
Paratyphi 1143	PDC 1	Outpatient	2010-07-07	2010	Female	96	Susceptible	Susceptible	Susceptible	Data not found	Susceptible	Susceptible	No	Isolate not available	Isolate not available	Isolate not available	Isolate not available
Paratyphi 1144	PDC 1	Outpatient	2010-07-07	2010	Male	240	Susceptible	Susceptible	Susceptible	Data not found	Susceptible	Susceptible	No	Isolate not available	Isolate not available	Isolate not available	Isolate not available
Paratyphi 1145	PDC 1	Outpatient	2010-07-10	2010	Male	336	Susceptible	Susceptible	Susceptible	Data not found	Susceptible	Data not found	No	Isolate not available	Isolate not available	Isolate not available	Isolate not available
Paratyphi 1146	PDC 1	Outpatient	2010-07-10	2010	Male	276	Susceptible	Susceptible	Susceptible	Data not found	Susceptible	Data not found	No	Isolate not available	Isolate not available	Isolate not available	Isolate not available
Paratyphi 1147	PDC 1	Outpatient	2010-07-11	2010	Male	360	Susceptible	Susceptible	Susceptible	Data not found	Susceptible	Data not found	No	Isolate not available	Isolate not available	Isolate not available	Isolate not available
Paratyphi 1148	PDC 1	Outpatient	2010-07-13	2010	Male	126	Susceptible	Susceptible	Susceptible	Data not found	Susceptible	Data not found	No	Isolate not available	Isolate not available	Isolate not available	Isolate not available
Paratyphi 1149	PDC 1	Outpatient	2010-07-15	2010	Male	22	Susceptible	Susceptible	Susceptible	Data not found	Susceptible	Data not found	No	Isolate not available	Isolate not available	Isolate not available	Isolate not available
Paratyphi 1150	PDC 1	Outpatient	2010-07-15	2010	Male	23	Susceptible	Susceptible	Susceptible	Data not found	Susceptible	Data not found	No	Isolate not available	Isolate not available	Isolate not available	Isolate not available
Paratyphi 1151	PDC 1	Outpatient	2010-07-18	2010	Male	180	Susceptible	Susceptible	Susceptible	Data not found	Susceptible	Data not found	No	Isolate not available	Isolate not available	Isolate not available	Isolate not available
Paratyphi 1152	PDC 1	Outpatient	2010-07-20	2010	Female	264	Susceptible	Susceptible	Susceptible	Data not found	Susceptible	Data not found	No	Isolate not available	Isolate not available	Isolate not available	Isolate not available
Paratyphi 1153	PDC 1	Outpatient	2010-07-20	2010	Female	120	Susceptible	Susceptible	Susceptible	Data not found	Susceptible	Data not found	No	Isolate not available	Isolate not available	Isolate not available	Isolate not available
Paratyphi 1154	PDC 1	Outpatient	2010-07-21	2010	Male	48	Susceptible	Susceptible	Resistant	Data not found	Susceptible	Data not found	No	Isolate not available	Isolate not available	Isolate not available	Isolate not available
Paratyphi 1155	PDC 1	Outpatient	2010-07-24	2010	Female	48	Susceptible	Susceptible	Susceptible	Data not found	Susceptible	Data not found	No	Isolate not available	Isolate not available	Isolate not available	Isolate not available
Paratyphi 1156	PDC 1	Outpatient	2010-07-25	2010	Female	138	Susceptible	Susceptible	Susceptible	Data not found	Susceptible	Data not found	No	Isolate not available	Isolate not available	Isolate not available	Isolate not available
Paratyphi 1157	PDC 1	Outpatient	2010-07-25	2010	Female	90	Susceptible	Susceptible	Susceptible	Data not found	Susceptible	Data not found	No	Isolate not available	Isolate not available	Isolate not available	Isolate not available
Paratyphi 1158	PDC 1	Outpatient	2010-07-26	2010	Male	204	Susceptible	Susceptible	Susceptible	Data not found	Susceptible	Data not found	No	Isolate not available	Isolate not available	Isolate not available	Isolate not available
Paratyphi 1159	PDC 1	Outpatient	2010-07-26	2010	Male	96	Susceptible	Susceptible	Susceptible	Data not found	Susceptible	Data not found	No	Isolate not available	Isolate not available	Isolate not available	Isolate not available
Paratyphi 1160	PDC 1	Outpatient	2010-07-27	2010	Male	312	Susceptible	Susceptible	Susceptible	Data not found	Susceptible	Data not found	No	Isolate not available	Isolate not available	Isolate not available	Isolate not available
Paratyphi 1161	BSHI	Outpatient	2010-08-01	2010	Male	30	Susceptible	Susceptible	Susceptible	Intermediate	Susceptible	Susceptible	No	Isolate not available	Isolate not available	Isolate not available	Isolate not available
Paratyphi 1162	PDC 1	Outpatient	2010-08-08	2010	Female	216	Susceptible	Susceptible	Susceptible	Data not found	Susceptible	Data not found	No	Isolate not available	Isolate not available	Isolate not available	Isolate not available
Paratyphi 1163	PDC 1	Outpatient	2010-08-09	2010	Male	102	Susceptible	Susceptible	Susceptible	Data not found	Susceptible	Data not found	No	Isolate not available	Isolate not available	Isolate not available	Isolate not available
Paratyphi 1164	PDC 1	Outpatient	2010-08-12	2010	Female	23	Susceptible	Susceptible	Susceptible	Data not found	Susceptible	Data not found	No	Isolate not available	Isolate not available	Isolate not available	Isolate not available
Paratyphi 1165	BSHI	Outpatient	2010-08-13	2010	Male	120	Susceptible	Susceptible	Susceptible	Intermediate	Susceptible	Susceptible	No	Isolate not available	Isolate not available	Isolate not available	Isolate not available
Paratyphi 1166	PDC 1	Outpatient	2010-08-17	2010	Male	240	Susceptible	Susceptible	Susceptible	Data not found	Susceptible	Data not found	No	Isolate not available	Isolate not available	Isolate not available	Isolate not available
Paratyphi 1167	PDC 1	Outpatient	2010-08-20	2010	Male	24	Resistant	Susceptible	Susceptible	Data not found	Susceptible	Data not found	No	Isolate not available	Isolate not available	Isolate not available	Isolate not available
Paratyphi 1168	PDC 1	Outpatient	2010-08-20	2010	Male	252	Resistant	Susceptible	Susceptible	Data not found	Susceptible	Data not found	No	Isolate not available	Isolate not available	Isolate not available	Isolate not available
Paratyphi 1169	PDC 1	Outpatient	2010-08-22	2010	Male	324	Susceptible	Susceptible	Susceptible	Data not found	Susceptible	Data not found	No	Isolate not available	Isolate not available	Isolate not available	Isolate not available
Paratyphi 1170	BSHI	Inpatient	2010-08-22	2010	Male		Susceptible	Susceptible	Susceptible	Intermediate	Susceptible	Susceptible	No	Isolate not available	Isolate not available	Isolate not available	Isolate not available
Paratyphi 1171	BSHI	Inpatient	2010-08-22	2010	Female	107	Susceptible	Susceptible	Susceptible	Intermediate	Susceptible	Susceptible	Yes	0.5	Intermediate	0.0625	Susceptible
Paratyphi 1172	PDC 1	Outpatient	2010-08-24	2010	Female	67	Susceptible	Susceptible	Susceptible	Data not found	Susceptible	Data not found	No	Isolate not available	Isolate not available	Isolate not available	Isolate not available
Paratyphi 1173	PDC 1	Outpatient	2010-08-25	2010	Female	132	Susceptible	Data not found	Susceptible	Data not found	Susceptible	Data not found	No	Isolate not available	Isolate not available	Isolate not available	Isolate not available
Paratyphi 1174	BSHI	Outpatient	2010-08-27	2010	Female	84	Susceptible	Susceptible	Susceptible	Intermediate	Susceptible	Susceptible	No	Isolate not available	Isolate not available	Isolate not available	Isolate not available
Paratyphi 1175	BSHI	Inpatient	2010-08-29	2010	Male	62	Susceptible	Susceptible	Susceptible	Intermediate	Susceptible	Susceptible	Yes	0.25	Intermediate	0.0625	Susceptible
Paratyphi 1176	PDC 1	Outpatient	2010-08-29	2010	Male	240	Susceptible	Susceptible	Susceptible	Data not found	Susceptible	Data not found	No	Isolate not available	Isolate not available	Isolate not available	Isolate not available
Paratyphi 1177	BSHI	Inpatient	2010-08-29	2010	Data not found	60	Susceptible	Susceptible	Susceptible	Intermediate	Susceptible	Susceptible	No	Isolate not available	Isolate not available	Isolate not available	Isolate not available
Paratyphi 1178	BSHI	Inpatient	2010-08-29	2010	Male	7	Susceptible	Susceptible	Susceptible	Intermediate	Susceptible	Susceptible	Yes	0.5	Intermediate	0.0625	Susceptible
Paratyphi 1179	PDC 1	Outpatient	2010-08-31	2010	Female	72	Susceptible	Susceptible	Susceptible	Data not found	Susceptible	Data not found	No	Isolate not available	Isolate not available	Isolate not available	Isolate not available
Paratyphi 1180	SSFH	Inpatient	2010-09-01	2010	Male	36	Susceptible	Susceptible	Susceptible	Intermediate	Susceptible	Susceptible	Yes	0.5	Intermediate	0.0312	Susceptible
Paratyphi 1181	PDC 1	Outpatient	2010-09-03	2010	Male	96	Susceptible	Susceptible	Susceptible	Data not found	Susceptible	Data not found	No	Isolate not available	Isolate not available	Isolate not available	Isolate not available
Paratyphi 1182	PDC 1	Outpatient	2010-09-03	2010	Male	192	Susceptible	Susceptible	Susceptible	Data not found	Susceptible	Data not found	No	Isolate not available	Isolate not available	Isolate not available	Isolate not available
Paratyphi 1183	PDC 1	Outpatient	2010-09-06	2010	Female	288	Susceptible	Susceptible	Susceptible	Data not found	Susceptible	Data not found	No	Isolate not available	Isolate not available	Isolate not available	Isolate not available
Paratyphi 1184	PDC 1	Outpatient	2010-09-14	2010	Male	564	Susceptible	Susceptible	Susceptible	Data not found	Susceptible	Data not found	No	Isolate not available	Isolate not available	Isolate not available	Isolate not available
Paratyphi 1185	PDC 1	Outpatient	2010-09-15	2010	Male	420	Susceptible	Susceptible	Susceptible	Data not found	Susceptible	Data not found	No	Isolate not available	Isolate not available	Isolate not available	Isolate not available
Paratyphi 1186	PDC 1	Outpatient	2010-09-16	2010	Male	20	Susceptible	Susceptible	Susceptible	Data not found	Susceptible	Data not found	No	Isolate not available	Isolate not available	Isolate not available	Isolate not available
Paratyphi 1187	PDC 1	Outpatient	2010-09-16	2010	Male	384	Susceptible	Data not found	Susceptible	Data not found	Susceptible	Data not found	No	Isolate not available	Isolate not available	Isolate not available	Isolate not available
Paratyphi 1188	PDC 1	Outpatient	2010-09-17	2010	Male	108	Susceptible	Susceptible	Susceptible	Data not found	Susceptible	Data not found	No	Isolate not available	Isolate not available	Isolate not available	Isolate not available
Paratyphi 1189	PDC 1	Outpatient	2010-09-17	2010	Female	32	Susceptible	Susceptible	Susceptible	Data not found	Susceptible	Data not found	No	Isolate not available	Isolate not available	Isolate not available	Isolate not available
Paratyphi 1190	PDC 1	Outpatient	2010-09-18	2010	Female	44	Susceptible	Susceptible	Susceptible	Data not found	Susceptible	Data not found	No	Isolate not available	Isolate not available	Isolate not available	Isolate not available
Paratyphi 1191	PDC 1	Outpatient	2010-09-18	2010	Female	36	Resistant	Susceptible	Susceptible	Data not found	Susceptible	Susceptible	No	Isolate not available	Isolate not available	Isolate not available	Isolate not available
Paratyphi 1192	PDC 1	Outpatient	2010-09-19	2010	Female	780	Susceptible	Susceptible	Susceptible	Data not found	Susceptible	Data not found	No	Isolate not available	Isolate not available	Isolate not available	Isolate not available
Paratyphi 1193	PDC 1	Outpatient	2010-09-20	2010	Female	72	Susceptible	Susceptible	Susceptible	Data not found	Susceptible	Data not found	No	Isolate not available	Isolate not available	Isolate not available	Isolate not available
Paratyphi 1194	PDC 1	Outpatient	2010-09-21	2010	Male	132	Susceptible	Susceptible	Susceptible	Data not found	Susceptible	Data not found	No	Isolate not available	Isolate not available	Isolate not available	Isolate not available
Paratyphi 1195	PDC 1	Outpatient	2010-09-21	2010	Female	120	Susceptible	Data not found	Susceptible	Data not found	Susceptible	Data not found	No	Isolate not available	Isolate not available	Isolate not available	Isolate not available
Paratyphi 1196	PDC 1	Outpatient	2010-09-27	2010	Female	108	Susceptible	Susceptible	Susceptible	Data not found	Susceptible	Data not found	No	Isolate not available	Isolate not available	Isolate not available	Isolate not available
Paratyphi 1197	PDC 1	Outpatient	2010-10-02	2010	Male	192	Susceptible	Susceptible	Susceptible	Data not found	Susceptible	Data not found	No	Isolate not available	Isolate not available	Isolate not available	Isolate not available
Paratyphi 1198	PDC 1	Outpatient	2010-10-03	2010	Male	228	Susceptible	Susceptible	Susceptible	Data not found	Susceptible	Data not found	No	Isolate not available	Isolate not available	Isolate not available	Isolate not available
Paratyphi 1199	PDC 1	Outpatient	2010-10-03	2010	Female	264	Susceptible	Susceptible	Susceptible	Data not found	Susceptible	Data not found	No	Isolate not available	Isolate not available	Isolate not available	Isolate not available
Paratyphi 1200	BSHI	Outpatient	2010-10-04	2010	Data not found	37	Susceptible	Susceptible	Susceptible	Intermediate	Susceptible	Data not found	No	Isolate not available	Isolate not available	Isolate not available	Isolate not available
Paratyphi 1201	PDC 1	Outpatient	2010-10-04	2010	Male	108	Resistant	Data not found	Susceptible	Data not found	Susceptible	Susceptible	No	Isolate not available	Isolate not available	Isolate not available	Isolate not available
Paratyphi 1202	PDC 1	Outpatient	2010-10-10	2010	Male	60	Resistant	Susceptible	Susceptible	Data not found	Susceptible	Data not found	No	Isolate not available	Isolate not available	Isolate not available	Isolate not available
Paratyphi 1203	PDC 1	Outpatient	2010-10-12	2010	Male	90	Susceptible	Susceptible	Susceptible	Data not found	Susceptible	Data not found	No	Isolate not available	Isolate not available	Isolate not available	Isolate not available
Paratyphi 1204	PDC 1	Outpatient	2010-10-17	2010	Male	84	Susceptible	Susceptible	Susceptible	Data not found	Susceptible	Data not found	No	Isolate not available	Isolate not available	Isolate not available	Isolate not available
Paratyphi 1205	BSHI	Inpatient	2010-10-18	2010	Male	8	Susceptible	Susceptible	Susceptible	Intermediate	Susceptible	Susceptible	No	Isolate not available	Isolate not available	Isolate not available	Isolate not available
Paratyphi 1206	BSHI	Inpatient	2010-10-18	2010	Male	7	Susceptible	Susceptible	Susceptible	Intermediate	Susceptible	Susceptible	Yes	0.5	Intermediate	0.0625	Susceptible
Paratyphi 1207	PDC 1	Outpatient	2010-10-21	2010	Female	82	Susceptible	Susceptible	Susceptible	Data not found	Susceptible	Data not found	No	Isolate not available	Isolate not available	Isolate not available	Isolate not available
Paratyphi 1208	PDC 1	Outpatient	2010-10-25	2010	Male	84	Susceptible	Susceptible	Susceptible	Data not found	Susceptible	Data not found	No	Isolate not available	Isolate not available	Isolate not available	Isolate not available
Paratyphi 1209	BSHI	Outpatient	2010-10-25	2010	Male	120	Susceptible	Susceptible	Susceptible	Intermediate	Susceptible	Susceptible	No	Isolate not available	Isolate not available	Isolate not available	Isolate not available
Paratyphi 1210	PDC 1	Outpatient	2010-10-26	2010	Male	120	Resistant	Susceptible	Susceptible	Data not found	Susceptible	Data not found	No	Isolate not available	Isolate not available	Isolate not available	Isolate not available
Paratyphi 1211	PDC 1	Outpatient	2010-10-26	2010	Female	42	Susceptible	Susceptible	Susceptible	Data not found	Susceptible	Data not found	No	Isolate not available	Isolate not available	Isolate not available	Isolate not available
Paratyphi 1212	PDC 1	Outpatient	2010-10-28	2010	Female	47	Susceptible	Data not found	Susceptible	Data not found	Susceptible	Data not found	No	Isolate not available	Isolate not available	Isolate not available	Isolate not available
Paratyphi 1213	PDC 1	Outpatient	2010-10-29	2010	Female	48	Susceptible	Data not found	Susceptible	Data not found	Susceptible	Data not found	No	Isolate not available	Isolate not available	Isolate not available	Isolate not available
Paratyphi 1214	PDC 1	Outpatient	2010-10-30	2010	Male	192	Susceptible	Susceptible	Susceptible	Data not found	Susceptible	Data not found	No	Isolate not available	Isolate not available	Isolate not available	Isolate not available
Paratyphi 1215	PDC 1	Outpatient	2010-10-30	2010	Male	204	Susceptible	Susceptible	Susceptible	Data not found	Susceptible	Data not found	No	Isolate not available	Isolate not available	Isolate not available	Isolate not available
Paratyphi 1216	PDC 1	Outpatient	2010-10-30	2010	Male	58	Susceptible	Susceptible	Susceptible	Data not found	Susceptible	Data not found	No	Isolate not available	Isolate not available	Isolate not available	Isolate not available
Paratyphi 1217	BSHI	Outpatient	2010-10-30	2010	Data not found	8	Susceptible	Susceptible	Susceptible	Intermediate	Susceptible	Susceptible	No	Isolate not available	Isolate not available	Isolate not available	Isolate not available
Paratyphi 1218	PDC 1	Outpatient	2010-10-31	2010	Female	540	Susceptible	Susceptible	Resistant	Data not found	Susceptible	Data not found	No	Isolate not available	Isolate not available	Isolate not available	Isolate not available
Paratyphi 1219	PDC 1	Outpatient	2010-11-01	2010	Female	53	Susceptible	Susceptible	Susceptible	Data not found	Susceptible	Data not found	No	Isolate not available	Isolate not available	Isolate not available	Isolate not available
Paratyphi 1220	PDC 1	Outpatient	2010-11-02	2010	Female	216	Susceptible	Susceptible	Susceptible	Data not found	Susceptible	Data not found	No	Isolate not available	Isolate not available	Isolate not available	Isolate not available
Paratyphi 1221	PDC 1	Outpatient	2010-11-03	2010	Male	204	Susceptible	Susceptible	Susceptible	Data not found	Susceptible	Data not found	No	Isolate not available	Isolate not available	Isolate not available	Isolate not available
Paratyphi 1222	BSHI	Outpatient	2010-11-03	2010	Female	144	Susceptible	Susceptible	Susceptible	Intermediate	Susceptible	Susceptible	No	Isolate not available	Isolate not available	Isolate not available	Isolate not available
Paratyphi 1223	SSFH	Inpatient	2010-11-03	2010	Female	70	Susceptible	Susceptible	Susceptible	Intermediate	Susceptible	Susceptible	Yes	0.5	Intermediate	0.0625	Susceptible
Paratyphi 1224	PDC 1	Outpatient	2010-11-09	2010	Male	312	Susceptible	Susceptible	Susceptible	Data not found	Susceptible	Data not found	No	Isolate not available	Isolate not available	Isolate not available	Isolate not available
Paratyphi 1225	BSHI	Inpatient	2010-11-09	2010	Female	43	Susceptible	Susceptible	Susceptible	Susceptible	Susceptible	Susceptible	Yes	0.5	Intermediate	0.0625	Susceptible
Paratyphi 1226	PDC 1	Outpatient	2010-11-10	2010	Female	288	Susceptible	Susceptible	Susceptible	Data not found	Susceptible	Data not found	No	Isolate not available	Isolate not available	Isolate not available	Isolate not available
Paratyphi 1227	PDC 1	Outpatient	2010-11-10	2010	Male	240	Susceptible	Susceptible	Susceptible	Data not found	Susceptible	Data not found	No	Isolate not available	Isolate not available	Isolate not available	Isolate not available
Paratyphi 1228	SSFH	Inpatient	2010-11-12	2010	Male	27	Resistant	Susceptible	Susceptible	Intermediate	Susceptible	Susceptible	Yes	0.5	Intermediate	0.0625	Susceptible
Paratyphi 1229	BSHI	Outpatient	2010-11-18	2010	Male	99	Susceptible	Susceptible	Susceptible	Intermediate	Susceptible	Susceptible	No	Isolate not available	Isolate not available	Isolate not available	Isolate not available
Paratyphi 1230	SSFH	Inpatient	2010-11-18	2010	Female	15	Susceptible	Susceptible	Susceptible	Intermediate	Susceptible	Susceptible	Yes	0.5	Intermediate	0.0625	Susceptible
Paratyphi 1231	BSHI	Outpatient	2010-11-20	2010	Male	36	Susceptible	Susceptible	Susceptible	Intermediate	Susceptible	Susceptible	No	Isolate not available	Isolate not available	Isolate not available	Isolate not available
Paratyphi 1232	PDC 1	Outpatient	2010-11-21	2010	Female	312	Susceptible	Susceptible	Susceptible	Data not found	Susceptible	Data not found	No	Isolate not available	Isolate not available	Isolate not available	Isolate not available
Paratyphi 1233	PDC 1	Outpatient	2010-11-21	2010	Female	120	Susceptible	Data not found	Susceptible	Data not found	Susceptible	Data not found	No	Isolate not available	Isolate not available	Isolate not available	Isolate not available
Paratyphi 1234	PDC 1	Outpatient	2010-11-23	2010	Male	264	Susceptible	Susceptible	Susceptible	Data not found	Susceptible	Data not found	No	Isolate not available	Isolate not available	Isolate not available	Isolate not available
Paratyphi 1235	PDC 1	Outpatient	2010-11-23	2010	Male	30	Susceptible	Data not found	Susceptible	Data not found	Susceptible	Data not found	No	Isolate not available	Isolate not available	Isolate not available	Isolate not available
Paratyphi 1236	PDC 1	Outpatient	2010-11-23	2010	Female	96	Susceptible	Data not found	Susceptible	Data not found	Susceptible	Data not found	No	Isolate not available	Isolate not available	Isolate not available	Isolate not available
Paratyphi 1237	PDC 1	Outpatient	2010-11-26	2010	Male	72	Susceptible	Susceptible	Susceptible	Data not found	Susceptible	Data not found	No	Isolate not available	Isolate not available	Isolate not available	Isolate not available
Paratyphi 1238	PDC 1	Outpatient	2010-11-27	2010	Male	120	Susceptible	Susceptible	Susceptible	Data not found	Susceptible	Data not found	No	Isolate not available	Isolate not available	Isolate not available	Isolate not available
Paratyphi 1239	PDC 1	Outpatient	2010-11-28	2010	Male	27	Susceptible	Data not found	Susceptible	Data not found	Susceptible	Data not found	No	Isolate not available	Isolate not available	Isolate not available	Isolate not available
Paratyphi 1240	BSHI	Inpatient	2010-11-29	2010	Male	120	Susceptible	Susceptible	Susceptible	Intermediate	Susceptible	Susceptible	No	Isolate not available	Isolate not available	Isolate not available	Isolate not available
Paratyphi 1241	BSHI	Inpatient	2010-11-30	2010	Male	46	Susceptible	Susceptible	Susceptible	Intermediate	Susceptible	Data not found	Yes	0.5	Intermediate	0.0625	Susceptible
Paratyphi 1242	PDC 1	Outpatient	2010-12-01	2010	Male	108	Resistant	Data not found	Susceptible	Data not found	Data not found	Data not found	No	Isolate not available	Isolate not available	Isolate not available	Isolate not available
Paratyphi 1243	PDC 1	Outpatient	2010-12-02	2010	Male	324	Susceptible	Susceptible	Susceptible	Data not found	Susceptible	Data not found	No	Isolate not available	Isolate not available	Isolate not available	Isolate not available
Paratyphi 1244	BSHI	Outpatient	2010-12-04	2010	Data not found	14	Susceptible	Susceptible	Susceptible	Intermediate	Susceptible	Susceptible	No	Isolate not available	Isolate not available	Isolate not available	Isolate not available
Paratyphi 1245	PDC 1	Outpatient	2010-12-11	2010	Male	420	Resistant	Data not found	Resistant	Data not found	Susceptible	Data not found	No	Isolate not available	Isolate not available	Isolate not available	Isolate not available
Paratyphi 1246	PDC 1	Outpatient	2010-12-11	2010	Male	60	Resistant	Susceptible	Susceptible	Data not found	Susceptible	Data not found	No	Isolate not available	Isolate not available	Isolate not available	Isolate not available
Paratyphi 1247	PDC 1	Outpatient	2010-12-13	2010	Male	384	Susceptible	Susceptible	Data not found	Data not found	Susceptible	Data not found	No	Isolate not available	Isolate not available	Isolate not available	Isolate not available
Paratyphi 1248	PDC 1	Outpatient	2010-12-13	2010	Female	78	Susceptible	Susceptible	Data not found	Data not found	Susceptible	Data not found	No	Isolate not available	Isolate not available	Isolate not available	Isolate not available
Paratyphi 1249	BSHI	Outpatient	2010-12-17	2010	Data not found	24	Susceptible	Susceptible	Susceptible	Intermediate	Susceptible	Susceptible	No	Isolate not available	Isolate not available	Isolate not available	Isolate not available
Paratyphi 1250	BSHI	Outpatient	2010-12-20	2010	Female	96	Susceptible	Susceptible	Susceptible	Intermediate	Susceptible	Susceptible	No	Isolate not available	Isolate not available	Isolate not available	Isolate not available
Paratyphi 1251	BSHI	Inpatient	2010-12-30	2010	Male	12	Susceptible	Susceptible	Susceptible	Intermediate	Susceptible	Data not found	No	Isolate not available	Isolate not available	Isolate not available	Isolate not available
Paratyphi 1252	BSHI	Outpatient	2011-01-03	2011	Male	108	Susceptible	Susceptible	Susceptible	Intermediate	Susceptible	Data not found	No	Isolate not available	Isolate not available	Isolate not available	Isolate not available
Paratyphi 1253	BSHI	Inpatient	2011-01-03	2011	Male	65	Susceptible	Susceptible	Susceptible	Intermediate	Susceptible	Susceptible	No	Isolate not available	Isolate not available	Isolate not available	Isolate not available
Paratyphi 1254	PDC 1	Outpatient	2011-01-04	2011	Male	228	Susceptible	Susceptible	Susceptible	Data not found	Susceptible	Data not found	No	Isolate not available	Isolate not available	Isolate not available	Isolate not available
Paratyphi 1255	PDC 1	Outpatient	2011-01-04	2011	Female	132	Susceptible	Susceptible	Susceptible	Data not found	Susceptible	Data not found	No	Isolate not available	Isolate not available	Isolate not available	Isolate not available
Paratyphi 1256	PDC 1	Outpatient	2011-01-06	2011	Male	156	Susceptible	Susceptible	Susceptible	Data not found	Susceptible	Data not found	No	Isolate not available	Isolate not available	Isolate not available	Isolate not available
Paratyphi 1257	BSHI	Outpatient	2011-01-08	2011	Male	60	Susceptible	Susceptible	Susceptible	Intermediate	Susceptible	Data not found	No	Isolate not available	Isolate not available	Isolate not available	Isolate not available
Paratyphi 1258	PDC 1	Outpatient	2011-01-10	2011	Male	288	Susceptible	Susceptible	Susceptible	Data not found	Susceptible	Data not found	No	Isolate not available	Isolate not available	Isolate not available	Isolate not available
Paratyphi 1259	PDC 1	Outpatient	2011-01-10	2011	Male	240	Resistant	Susceptible	Susceptible	Data not found	Susceptible	Data not found	No	Isolate not available	Isolate not available	Isolate not available	Isolate not available
Paratyphi 1260	BSHI	Outpatient	2011-01-11	2011	Data not found	114	Susceptible	Susceptible	Susceptible	Intermediate	Susceptible	Data not found	No	Isolate not available	Isolate not available	Isolate not available	Isolate not available
Paratyphi 1261	PDC 1	Outpatient	2011-01-15	2011	Male	34	Susceptible	Susceptible	Susceptible	Data not found	Susceptible	Data not found	No	Isolate not available	Isolate not available	Isolate not available	Isolate not available
Paratyphi 1262	BSHI	Outpatient	2011-01-17	2011	Female	49	Susceptible	Susceptible	Susceptible	Intermediate	Susceptible	Data not found	No	Isolate not available	Isolate not available	Isolate not available	Isolate not available
Paratyphi 1263	PDC 1	Outpatient	2011-01-23	2011	Male	240	Susceptible	Susceptible	Susceptible	Data not found	Susceptible	Data not found	No	Isolate not available	Isolate not available	Isolate not available	Isolate not available
Paratyphi 1264	PDC 1	Outpatient	2011-01-24	2011	Female	300	Susceptible	Susceptible	Susceptible	Data not found	Susceptible	Data not found	No	Isolate not available	Isolate not available	Isolate not available	Isolate not available
Paratyphi 1265	SSFH	Inpatient	2011-01-26	2011	Female	60	Susceptible	Susceptible	Susceptible	Resistant	Susceptible	Susceptible	Yes	0.5	Intermediate	0.0625	Susceptible
Paratyphi 1266	PDC 1	Outpatient	2011-01-29	2011	Male	660	Susceptible	Susceptible	Susceptible	Data not found	Susceptible	Data not found	No	Isolate not available	Isolate not available	Isolate not available	Isolate not available
Paratyphi 1267	BSHI	Inpatient	2011-01-30	2011	Male	66	Susceptible	Susceptible	Susceptible	Intermediate	Susceptible	Susceptible	Yes	0.5	Intermediate	0.125	Susceptible
Paratyphi 1268	PDC 1	Outpatient	2011-01-31	2011	Female	192	Susceptible	Susceptible	Susceptible	Data not found	Susceptible	Data not found	No	Isolate not available	Isolate not available	Isolate not available	Isolate not available
Paratyphi 1269	BSHI	Inpatient	2011-02-01	2011	Male	26	Susceptible	Susceptible	Susceptible	Intermediate	Susceptible	Data not found	No	Isolate not available	Isolate not available	Isolate not available	Isolate not available
Paratyphi 1270	PDC 1	Outpatient	2011-02-01	2011	Male	816	Resistant	Susceptible	Susceptible	Data not found	Susceptible	Data not found	No	Isolate not available	Isolate not available	Isolate not available	Isolate not available
Paratyphi 1271	BSHI	Outpatient	2011-02-02	2011	Male	120	Susceptible	Susceptible	Susceptible	Intermediate	Susceptible	Data not found	No	Isolate not available	Isolate not available	Isolate not available	Isolate not available
Paratyphi 1272	BSHI	Outpatient	2011-02-03	2011	Data not found	78	Susceptible	Susceptible	Susceptible	Intermediate	Susceptible	Data not found	No	Isolate not available	Isolate not available	Isolate not available	Isolate not available
Paratyphi 1273	BSHI	Outpatient	2011-02-05	2011	Data not found	36	Susceptible	Susceptible	Susceptible	Intermediate	Susceptible	Data not found	No	Isolate not available	Isolate not available	Isolate not available	Isolate not available
Paratyphi 1274	PDC 1	Outpatient	2011-02-05	2011	Male	372	Susceptible	Susceptible	Susceptible	Data not found	Susceptible	Data not found	No	Isolate not available	Isolate not available	Isolate not available	Isolate not available
Paratyphi 1275	SSFH	Inpatient	2011-02-06	2011	Male	37	Resistant	Susceptible	Susceptible	Resistant	Susceptible	Susceptible	Yes	0.75	Intermediate	0.0625	Susceptible
Paratyphi 1276	BSHI	Outpatient	2011-02-12	2011	Male	48	Susceptible	Susceptible	Susceptible	Intermediate	Susceptible	Data not found	No	Isolate not available	Isolate not available	Isolate not available	Isolate not available
Paratyphi 1277	SSFH	Inpatient	2011-02-13	2011	Female	27	Resistant	Susceptible	Susceptible	Resistant	Susceptible	Susceptible	Yes	0.5	Intermediate	0.0625	Susceptible
Paratyphi 1278	PDC 1	Outpatient	2011-02-14	2011	Female	288	Susceptible	Susceptible	Susceptible	Data not found	Susceptible	Data not found	No	Isolate not available	Isolate not available	Isolate not available	Isolate not available
Paratyphi 1279	PDC 1	Outpatient	2011-02-16	2011	Female	12	Susceptible	Susceptible	Susceptible	Data not found	Susceptible	Data not found	No	Isolate not available	Isolate not available	Isolate not available	Isolate not available
Paratyphi 1280	BSHI	Outpatient	2011-02-17	2011	Male	90	Susceptible	Susceptible	Susceptible	Intermediate	Susceptible	Data not found	No	Isolate not available	Isolate not available	Isolate not available	Isolate not available
Paratyphi 1281	PDC 1	Outpatient	2011-02-19	2011	Female	720	Susceptible	Susceptible	Susceptible	Data not found	Susceptible	Data not found	No	Isolate not available	Isolate not available	Isolate not available	Isolate not available
Paratyphi 1282	PDC 1	Outpatient	2011-02-20	2011	Male	288	Susceptible	Susceptible	Susceptible	Data not found	Susceptible	Data not found	No	Isolate not available	Isolate not available	Isolate not available	Isolate not available
Paratyphi 1283	BSHI	Outpatient	2011-02-25	2011	Male	81	Susceptible	Susceptible	Susceptible	Intermediate	Susceptible	Data not found	No	Isolate not available	Isolate not available	Isolate not available	Isolate not available
Paratyphi 1284	PDC 1	Outpatient	2011-02-27	2011	Female	276	Susceptible	Susceptible	Susceptible	Data not found	Susceptible	Data not found	No	Isolate not available	Isolate not available	Isolate not available	Isolate not available
Paratyphi 1285	PDC 1	Outpatient	2011-02-28	2011	Male	240	Susceptible	Susceptible	Susceptible	Data not found	Susceptible	Data not found	No	Isolate not available	Isolate not available	Isolate not available	Isolate not available
Paratyphi 1286	PDC 1	Outpatient	2011-03-01	2011	Female	216	Susceptible	Susceptible	Susceptible	Data not found	Susceptible	Data not found	No	Isolate not available	Isolate not available	Isolate not available	Isolate not available
Paratyphi 1287	BSHI	Inpatient	2011-03-01	2011	Male	25	Susceptible	Susceptible	Susceptible	Intermediate	Susceptible	Data not found	Yes	0.5	Intermediate	0.0625	Susceptible
Paratyphi 1288	PDC 1	Outpatient	2011-03-07	2011	Female	96	Susceptible	Susceptible	Susceptible	Data not found	Susceptible	Data not found	No	Isolate not available	Isolate not available	Isolate not available	Isolate not available
Paratyphi 1289	PDC 1	Outpatient	2011-03-07	2011	Male	408	Susceptible	Susceptible	Susceptible	Data not found	Susceptible	Data not found	No	Isolate not available	Isolate not available	Isolate not available	Isolate not available
Paratyphi 1290	BSHI	Inpatient	2011-03-13	2011	Female	108	Susceptible	Susceptible	Susceptible	Intermediate	Susceptible	Data not found	No	Isolate not available	Isolate not available	Isolate not available	Isolate not available
Paratyphi 1291	PDC 1	Outpatient	2011-03-13	2011	Male	120	Susceptible	Susceptible	Susceptible	Data not found	Susceptible	Data not found	No	Isolate not available	Isolate not available	Isolate not available	Isolate not available
Paratyphi 1292	PDC 1	Outpatient	2011-03-17	2011	Male	84	Susceptible	Susceptible	Susceptible	Data not found	Susceptible	Data not found	No	Isolate not available	Isolate not available	Isolate not available	Isolate not available
Paratyphi 1293	BSHI	Outpatient	2011-03-20	2011	Female	96	Susceptible	Susceptible	Susceptible	Intermediate	Susceptible	Data not found	No	Isolate not available	Isolate not available	Isolate not available	Isolate not available
Paratyphi 1294	BSHI	Outpatient	2011-03-22	2011	Male	78	Susceptible	Susceptible	Susceptible	Intermediate	Susceptible	Data not found	No	Isolate not available	Isolate not available	Isolate not available	Isolate not available
Paratyphi 1295	PDC 1	Outpatient	2011-03-29	2011	Male	174	Susceptible	Susceptible	Susceptible	Data not found	Susceptible	Data not found	No	Isolate not available	Isolate not available	Isolate not available	Isolate not available
Paratyphi 1296	PDC 1	Outpatient	2011-03-29	2011	Male	36	Susceptible	Susceptible	Susceptible	Data not found	Susceptible	Data not found	No	Isolate not available	Isolate not available	Isolate not available	Isolate not available
Paratyphi 1297	BSHI	Outpatient	2011-03-31	2011	Male	144	Susceptible	Susceptible	Susceptible	Intermediate	Susceptible	Susceptible	No	Isolate not available	Isolate not available	Isolate not available	Isolate not available
Paratyphi 1298	PDC 1	Outpatient	2011-04-02	2011	Male	336	Susceptible	Susceptible	Susceptible	Data not found	Susceptible	Data not found	No	Isolate not available	Isolate not available	Isolate not available	Isolate not available
Paratyphi 1299	BSHI	Outpatient	2011-04-03	2011	Male	48	Susceptible	Susceptible	Susceptible	Resistant	Susceptible	Susceptible	No	Isolate not available	Isolate not available	Isolate not available	Isolate not available
Paratyphi 1300	PDC 1	Outpatient	2011-04-03	2011	Male	336	Susceptible	Susceptible	Susceptible	Data not found	Susceptible	Susceptible	No	Isolate not available	Isolate not available	Isolate not available	Isolate not available
Paratyphi 1301	SSFH	Inpatient	2011-04-06	2011	Male	64	Susceptible	Susceptible	Susceptible	Intermediate	Susceptible	Susceptible	Yes	0.25	Intermediate	0.0625	Susceptible
Paratyphi 1302	PDC 1	Outpatient	2011-04-07	2011	Male	396	Susceptible	Susceptible	Susceptible	Data not found	Susceptible	Data not found	No	Isolate not available	Isolate not available	Isolate not available	Isolate not available
Paratyphi 1303	BSHI	Outpatient	2011-04-07	2011	Male	96	Susceptible	Susceptible	Susceptible	Intermediate	Susceptible	Susceptible	No	Isolate not available	Isolate not available	Isolate not available	Isolate not available
Paratyphi 1304	PDC 1	Outpatient	2011-04-09	2011	Male	108	Resistant	Susceptible	Susceptible	Data not found	Susceptible	Data not found	No	Isolate not available	Isolate not available	Isolate not available	Isolate not available
Paratyphi 1305	BSHI	Outpatient	2011-04-10	2011	Female		Susceptible	Susceptible	Susceptible	Intermediate	Susceptible	Susceptible	No	Isolate not available	Isolate not available	Isolate not available	Isolate not available
Paratyphi 1306	PDC 1	Outpatient	2011-04-11	2011	Female	96	Susceptible	Susceptible	Susceptible	Data not found	Susceptible	Data not found	No	Isolate not available	Isolate not available	Isolate not available	Isolate not available
Paratyphi 1307	PDC 1	Outpatient	2011-04-13	2011	Male	16	Susceptible	Susceptible	Susceptible	Data not found	Susceptible	Data not found	No	Isolate not available	Isolate not available	Isolate not available	Isolate not available
Paratyphi 1308	PDC 1	Outpatient	2011-04-13	2011	Female	204	Susceptible	Susceptible	Susceptible	Data not found	Susceptible	Susceptible	No	Isolate not available	Isolate not available	Isolate not available	Isolate not available
Paratyphi 1309	BSHI	Inpatient	2011-04-14	2011	Male	111	Susceptible	Susceptible	Susceptible	Intermediate	Susceptible	Susceptible	Yes	0.125	Intermediate	0.0625	Susceptible
Paratyphi 1310	PDC 1	Outpatient	2011-04-18	2011	Male	58	Susceptible	Susceptible	Susceptible	Data not found	Susceptible	Data not found	No	Isolate not available	Isolate not available	Isolate not available	Isolate not available
Paratyphi 1311	BSHI	Outpatient	2011-04-19	2011	Male	24	Susceptible	Susceptible	Susceptible	Intermediate	Susceptible	Susceptible	No	Isolate not available	Isolate not available	Isolate not available	Isolate not available
Paratyphi 1312	BSHI	Outpatient	2011-04-20	2011	Male	36	Susceptible	Susceptible	Susceptible	Intermediate	Susceptible	Data not found	No	Isolate not available	Isolate not available	Isolate not available	Isolate not available
Paratyphi 1313	BSHI	Outpatient	2011-04-21	2011	Female	54	Susceptible	Susceptible	Susceptible	Intermediate	Susceptible	Susceptible	No	Isolate not available	Isolate not available	Isolate not available	Isolate not available
Paratyphi 1314	PDC 1	Outpatient	2011-04-23	2011	Male	336	Susceptible	Susceptible	Resistant	Data not found	Susceptible	Data not found	No	Isolate not available	Isolate not available	Isolate not available	Isolate not available
Paratyphi 1315	BSHI	Outpatient	2011-04-23	2011	Male	60	Susceptible	Susceptible	Resistant	Intermediate	Susceptible	Susceptible	No	Isolate not available	Isolate not available	Isolate not available	Isolate not available
Paratyphi 1316	SSFH	Inpatient	2011-04-24	2011	Female	98	Susceptible	Susceptible	Susceptible	Intermediate	Susceptible	Susceptible	Yes	0.25	Intermediate	0.0625	Susceptible
Paratyphi 1317	PDC 1	Outpatient	2011-04-26	2011	Male	228	Susceptible	Susceptible	Susceptible	Data not found	Susceptible	Data not found	No	Isolate not available	Isolate not available	Isolate not available	Isolate not available
Paratyphi 1318	PDC 1	Outpatient	2011-04-27	2011	Male	252	Data not found	Susceptible	Susceptible	Data not found	Susceptible	Data not found	No	Isolate not available	Isolate not available	Isolate not available	Isolate not available
Paratyphi 1319	BSHI	Outpatient	2011-04-27	2011	Male	30	Susceptible	Susceptible	Susceptible	Intermediate	Susceptible	Susceptible	No	Isolate not available	Isolate not available	Isolate not available	Isolate not available
Paratyphi 1320	PDC 1	Outpatient	2011-04-28	2011	Male	38	Susceptible	Susceptible	Susceptible	Data not found	Susceptible	Data not found	No	Isolate not available	Isolate not available	Isolate not available	Isolate not available
Paratyphi 1321	PDC 1	Outpatient	2011-04-28	2011	Female	84	Susceptible	Susceptible	Susceptible	Data not found	Susceptible	Data not found	No	Isolate not available	Isolate not available	Isolate not available	Isolate not available
Paratyphi 1322	PDC 1	Outpatient	2011-04-30	2011	Male	192	Susceptible	Susceptible	Susceptible	Data not found	Susceptible	Data not found	No	Isolate not available	Isolate not available	Isolate not available	Isolate not available
Paratyphi 1323	SSFH	Inpatient	2011-05-01	2011	Male	53	Susceptible	Susceptible	Susceptible	Intermediate	Susceptible	Susceptible	Yes	0.5	Intermediate	0.0625	Susceptible
Paratyphi 1324	PDC 1	Outpatient	2011-05-03	2011	Male	360	Susceptible	Susceptible	Susceptible	Data not found	Susceptible	Data not found	No	Isolate not available	Isolate not available	Isolate not available	Isolate not available
Paratyphi 1325	PDC 1	Outpatient	2011-05-04	2011	Female	28	Susceptible	Susceptible	Susceptible	Data not found	Susceptible	Data not found	No	Isolate not available	Isolate not available	Isolate not available	Isolate not available
Paratyphi 1326	PDC 1	Outpatient	2011-05-04	2011	Male	84	Susceptible	Susceptible	Susceptible	Data not found	Susceptible	Data not found	No	Isolate not available	Isolate not available	Isolate not available	Isolate not available
Paratyphi 1327	PDC 1	Outpatient	2011-05-05	2011	Female	480	Susceptible	Susceptible	Susceptible	Data not found	Susceptible	Data not found	No	Isolate not available	Isolate not available	Isolate not available	Isolate not available
Paratyphi 1328	PDC 1	Outpatient	2011-05-06	2011	Male	134	Susceptible	Susceptible	Susceptible	Data not found	Susceptible	Data not found	No	Isolate not available	Isolate not available	Isolate not available	Isolate not available
Paratyphi 1329	PDC 1	Outpatient	2011-05-08	2011	Female	504	Susceptible	Susceptible	Susceptible	Data not found	Susceptible	Data not found	No	Isolate not available	Isolate not available	Isolate not available	Isolate not available
Paratyphi 1330	BSHI	Outpatient	2011-05-08	2011	Data not found		Susceptible	Susceptible	Susceptible	Intermediate	Susceptible	Susceptible	No	Isolate not available	Isolate not available	Isolate not available	Isolate not available
Paratyphi 1331	PDC 1	Outpatient	2011-05-09	2011	Male	276	Susceptible	Susceptible	Susceptible	Data not found	Susceptible	Data not found	No	Isolate not available	Isolate not available	Isolate not available	Isolate not available
Paratyphi 1332	PDC 1	Outpatient	2011-05-10	2011	Male	48	Susceptible	Susceptible	Susceptible	Data not found	Susceptible	Data not found	No	Isolate not available	Isolate not available	Isolate not available	Isolate not available
Paratyphi 1333	PDC 1	Outpatient	2011-05-11	2011	Female	84	Susceptible	Susceptible	Susceptible	Data not found	Susceptible	Data not found	No	Isolate not available	Isolate not available	Isolate not available	Isolate not available
Paratyphi 1334	BSHI	Outpatient	2011-05-14	2011	Data not found		Susceptible	Susceptible	Susceptible	Intermediate	Susceptible	Susceptible	No	Isolate not available	Isolate not available	Isolate not available	Isolate not available
Paratyphi 1335	PDC 1	Outpatient	2011-05-15	2011	Female	40	Susceptible	Susceptible	Susceptible	Data not found	Susceptible	Susceptible	No	Isolate not available	Isolate not available	Isolate not available	Isolate not available
Paratyphi 1336	PDC 1	Outpatient	2011-05-17	2011	Female	396	Susceptible	Susceptible	Susceptible	Data not found	Susceptible	Data not found	No	Isolate not available	Isolate not available	Isolate not available	Isolate not available
Paratyphi 1337	PDC 1	Outpatient	2011-05-18	2011	Male	288	Susceptible	Susceptible	Susceptible	Data not found	Susceptible	Data not found	No	Isolate not available	Isolate not available	Isolate not available	Isolate not available
Paratyphi 1338	PDC 1	Outpatient	2011-05-21	2011	Female	168	Susceptible	Susceptible	Susceptible	Data not found	Susceptible	Data not found	No	Isolate not available	Isolate not available	Isolate not available	Isolate not available
Paratyphi 1339	PDC 1	Outpatient	2011-05-21	2011	Male	192	Susceptible	Susceptible	Susceptible	Data not found	Susceptible	Data not found	No	Isolate not available	Isolate not available	Isolate not available	Isolate not available
Paratyphi 1340	PDC 1	Outpatient	2011-05-22	2011	Male	276	Susceptible	Susceptible	Susceptible	Data not found	Susceptible	Data not found	No	Isolate not available	Isolate not available	Isolate not available	Isolate not available
Paratyphi 1341	PDC 1	Outpatient	2011-05-25	2011	Male	312	Susceptible	Susceptible	Susceptible	Data not found	Susceptible	Data not found	No	Isolate not available	Isolate not available	Isolate not available	Isolate not available
Paratyphi 1342	BSHI	Outpatient	2011-05-25	2011	Data not found	108	Susceptible	Susceptible	Susceptible	Intermediate	Susceptible	Susceptible	No	Isolate not available	Isolate not available	Isolate not available	Isolate not available
Paratyphi 1343	PDC 1	Outpatient	2011-05-31	2011	Male	348	Susceptible	Susceptible	Susceptible	Data not found	Susceptible	Data not found	No	Isolate not available	Isolate not available	Isolate not available	Isolate not available
Paratyphi 1344	PDC 1	Outpatient	2011-05-31	2011	Female	336	Susceptible	Susceptible	Susceptible	Data not found	Susceptible	Data not found	No	Isolate not available	Isolate not available	Isolate not available	Isolate not available
Paratyphi 1345	BSHI	Outpatient	2011-05-31	2011	Male	60	Susceptible	Susceptible	Susceptible	Intermediate	Susceptible	Susceptible	No	Isolate not available	Isolate not available	Isolate not available	Isolate not available
Paratyphi 1346	BSHI	Inpatient	2011-06-02	2011	Male	66	Susceptible	Susceptible	Resistant	Intermediate	Susceptible	Susceptible	No	Isolate not available	Isolate not available	Isolate not available	Isolate not available
Paratyphi 1347	BSHI	Outpatient	2011-06-05	2011	Data not found	46	Susceptible	Susceptible	Susceptible	Intermediate	Susceptible	Susceptible	No	Isolate not available	Isolate not available	Isolate not available	Isolate not available
Paratyphi 1348	BSHI	Outpatient	2011-06-07	2011	Data not found	28	Susceptible	Susceptible	Susceptible	Intermediate	Susceptible	Susceptible	No	Isolate not available	Isolate not available	Isolate not available	Isolate not available
Paratyphi 1349	BSHI	Outpatient	2011-06-07	2011	Data not found	144	Susceptible	Susceptible	Susceptible	Intermediate	Susceptible	Susceptible	No	Isolate not available	Isolate not available	Isolate not available	Isolate not available
Paratyphi 1350	BSHI	Inpatient	2011-06-07	2011	Data not found	24	Susceptible	Susceptible	Susceptible	Intermediate	Susceptible	Susceptible	No	Isolate not available	Isolate not available	Isolate not available	Isolate not available
Paratyphi 1351	BSHI	Inpatient	2011-06-07	2011	Male	23	Susceptible	Susceptible	Susceptible	Intermediate	Susceptible	Susceptible	Yes	0.5	Intermediate	0.0625	Susceptible
Paratyphi 1352	BSHI	Outpatient	2011-06-08	2011	Data not found	96	Susceptible	Susceptible	Susceptible	Intermediate	Susceptible	Susceptible	No	Isolate not available	Isolate not available	Isolate not available	Isolate not available
Paratyphi 1353	BSHI	Outpatient	2011-06-11	2011	Male	108	Susceptible	Susceptible	Susceptible	Intermediate	Susceptible	Susceptible	No	Isolate not available	Isolate not available	Isolate not available	Isolate not available
Paratyphi 1354	BSHI	Outpatient	2011-06-11	2011	Data not found	54	Susceptible	Susceptible	Susceptible	Susceptible	Susceptible	Susceptible	No	Isolate not available	Isolate not available	Isolate not available	Isolate not available
Paratyphi 1355	PDC 1	Outpatient	2011-06-11	2011	Male	74	Susceptible	Resistant	Susceptible	Data not found	Susceptible	Susceptible	No	Isolate not available	Isolate not available	Isolate not available	Isolate not available
Paratyphi 1356	PDC 1	Outpatient	2011-06-11	2011	Male	348	Susceptible	Susceptible	Susceptible	Data not found	Susceptible	Susceptible	No	Isolate not available	Isolate not available	Isolate not available	Isolate not available
Paratyphi 1357	BSHI	Outpatient	2011-06-12	2011	Data not found		Susceptible	Susceptible	Susceptible	Intermediate	Susceptible	Susceptible	No	Isolate not available	Isolate not available	Isolate not available	Isolate not available
Paratyphi 1358	BSHI	Outpatient	2011-06-13	2011	Data not found	84	Susceptible	Susceptible	Susceptible	Intermediate	Susceptible	Susceptible	No	Isolate not available	Isolate not available	Isolate not available	Isolate not available
Paratyphi 1359	BSHI	Outpatient	2011-06-17	2011	Female	39	Susceptible	Susceptible	Susceptible	Intermediate	Susceptible	Susceptible	No	Isolate not available	Isolate not available	Isolate not available	Isolate not available
Paratyphi 1360	BSHI	Outpatient	2011-06-18	2011	Male	240	Susceptible	Susceptible	Susceptible	Intermediate	Susceptible	Susceptible	No	Isolate not available	Isolate not available	Isolate not available	Isolate not available
Paratyphi 1361	BSHI	Outpatient	2011-06-19	2011	Male	60	Susceptible	Susceptible	Susceptible	Intermediate	Susceptible	Susceptible	No	Isolate not available	Isolate not available	Isolate not available	Isolate not available
Paratyphi 1362	PDC 1	Outpatient	2011-06-20	2011	Male	432	Susceptible	Susceptible	Susceptible	Data not found	Susceptible	Susceptible	No	Isolate not available	Isolate not available	Isolate not available	Isolate not available
Paratyphi 1363	PDC 1	Outpatient	2011-06-24	2011	Female	63	Susceptible	Susceptible	Susceptible	Data not found	Susceptible	Susceptible	No	Isolate not available	Isolate not available	Isolate not available	Isolate not available
Paratyphi 1364	PDC 1	Outpatient	2011-06-25	2011	Male	324	Susceptible	Susceptible	Susceptible	Data not found	Susceptible	Susceptible	No	Isolate not available	Isolate not available	Isolate not available	Isolate not available
Paratyphi 1365	PDC 1	Outpatient	2011-06-26	2011	Female	60	Susceptible	Susceptible	Susceptible	Data not found	Susceptible	Susceptible	No	Isolate not available	Isolate not available	Isolate not available	Isolate not available
Paratyphi 1366	PDC 1	Outpatient	2011-06-27	2011	Female	91	Susceptible	Susceptible	Susceptible	Data not found	Susceptible	Susceptible	No	Isolate not available	Isolate not available	Isolate not available	Isolate not available
Paratyphi 1367	PDC 1	Outpatient	2011-07-01	2011	Male	516	Susceptible	Susceptible	Susceptible	Data not found	Susceptible	Susceptible	No	Isolate not available	Isolate not available	Isolate not available	Isolate not available
Paratyphi 1368	BSHI	Outpatient	2011-07-12	2011	Data not found	19	Susceptible	Susceptible	Susceptible	Intermediate	Susceptible	Susceptible	No	Isolate not available	Isolate not available	Isolate not available	Isolate not available
Paratyphi 1369	PDC 1	Outpatient	2011-07-14	2011	Male	96	Susceptible	Susceptible	Susceptible	Data not found	Susceptible	Susceptible	No	Isolate not available	Isolate not available	Isolate not available	Isolate not available
Paratyphi 1370	PDC 1	Outpatient	2011-07-14	2011	Male	68	Susceptible	Susceptible	Susceptible	Data not found	Susceptible	Susceptible	No	Isolate not available	Isolate not available	Isolate not available	Isolate not available
Paratyphi 1371	PDC 1	Outpatient	2011-07-16	2011	Male	42	Susceptible	Susceptible	Susceptible	Data not found	Susceptible	Susceptible	No	Isolate not available	Isolate not available	Isolate not available	Isolate not available
Paratyphi 1372	BSHI	Outpatient	2011-07-17	2011	Male	288	Susceptible	Susceptible	Susceptible	Intermediate	Susceptible	Susceptible	No	Isolate not available	Isolate not available	Isolate not available	Isolate not available
Paratyphi 1373	BSHI	Outpatient	2011-07-17	2011	Male	84	Susceptible	Susceptible	Susceptible	Intermediate	Susceptible	Susceptible	No	Isolate not available	Isolate not available	Isolate not available	Isolate not available
Paratyphi 1374	PDC 1	Outpatient	2011-07-17	2011	Male	228	Susceptible	Susceptible	Susceptible	Data not found	Susceptible	Susceptible	No	Isolate not available	Isolate not available	Isolate not available	Isolate not available
Paratyphi 1375	PDC 1	Outpatient	2011-07-18	2011	Male	60	Susceptible	Susceptible	Susceptible	Data not found	Susceptible	Susceptible	No	Isolate not available	Isolate not available	Isolate not available	Isolate not available
Paratyphi 1376	PDC 1	Outpatient	2011-07-18	2011	Female	78	Susceptible	Susceptible	Susceptible	Data not found	Susceptible	Susceptible	No	Isolate not available	Isolate not available	Isolate not available	Isolate not available
Paratyphi 1377	PDC 1	Outpatient	2011-07-18	2011	Male	60	Susceptible	Susceptible	Susceptible	Data not found	Susceptible	Susceptible	No	Isolate not available	Isolate not available	Isolate not available	Isolate not available
Paratyphi 1378	BSHI	Outpatient	2011-07-20	2011	Male	36	Susceptible	Susceptible	Susceptible	Intermediate	Susceptible	Susceptible	No	Isolate not available	Isolate not available	Isolate not available	Isolate not available
Paratyphi 1379	PDC 1	Outpatient	2011-07-21	2011	Female	60	Susceptible	Susceptible	Susceptible	Data not found	Susceptible	Susceptible	No	Isolate not available	Isolate not available	Isolate not available	Isolate not available
Paratyphi 1380	BSHI	Inpatient	2011-07-22	2011	Female	60	Susceptible	Susceptible	Susceptible	Intermediate	Susceptible	Susceptible	No	Isolate not available	Isolate not available	Isolate not available	Isolate not available
Paratyphi 1381	BSHI	Inpatient	2011-07-22	2011	Female	70	Susceptible	Susceptible	Susceptible	Intermediate	Susceptible	Susceptible	No	Isolate not available	Isolate not available	Isolate not available	Isolate not available
Paratyphi 1382	BSHI	Outpatient	2011-07-23	2011	Male	90	Susceptible	Susceptible	Susceptible	Intermediate	Susceptible	Susceptible	No	Isolate not available	Isolate not available	Isolate not available	Isolate not available
Paratyphi 1383	BSHI	Outpatient	2011-07-24	2011	Male		Susceptible	Susceptible	Susceptible	Intermediate	Susceptible	Susceptible	No	Isolate not available	Isolate not available	Isolate not available	Isolate not available
Paratyphi 1384	PDC 1	Outpatient	2011-07-24	2011	Male	384	Susceptible	Susceptible	Susceptible	Data not found	Susceptible	Susceptible	No	Isolate not available	Isolate not available	Isolate not available	Isolate not available
Paratyphi 1385	PDC 1	Outpatient	2011-07-30	2011	Female	60	Susceptible	Susceptible	Susceptible	Data not found	Susceptible	Susceptible	No	Isolate not available	Isolate not available	Isolate not available	Isolate not available
Paratyphi 1386	PDC 1	Outpatient	2011-07-30	2011	Male	264	Susceptible	Susceptible	Susceptible	Data not found	Susceptible	Susceptible	No	Isolate not available	Isolate not available	Isolate not available	Isolate not available
Paratyphi 1387	PDC 1	Outpatient	2011-07-31	2011	Male	180	Susceptible	Susceptible	Susceptible	Data not found	Susceptible	Susceptible	No	Isolate not available	Isolate not available	Isolate not available	Isolate not available
Paratyphi 1388	BSHI	Outpatient	2011-08-02	2011	Female		Susceptible	Susceptible	Susceptible	Intermediate	Susceptible	Susceptible	No	Isolate not available	Isolate not available	Isolate not available	Isolate not available
Paratyphi 1389	PDC 1	Outpatient	2011-08-02	2011	Female	22	Susceptible	Susceptible	Susceptible	Data not found	Susceptible	Susceptible	No	Isolate not available	Isolate not available	Isolate not available	Isolate not available
Paratyphi 1390	BSHI	Inpatient	2011-08-04	2011	Female	10	Susceptible	Susceptible	Susceptible	Intermediate	Susceptible	Susceptible	Yes	0.5	Intermediate	0.0625	Susceptible
Paratyphi 1391	PDC 1	Outpatient	2011-08-07	2011	Female	252	Susceptible	Susceptible	Susceptible	Data not found	Susceptible	Susceptible	No	Isolate not available	Isolate not available	Isolate not available	Isolate not available
Paratyphi 1392	PDC 1	Outpatient	2011-08-07	2011	Female	336	Susceptible	Susceptible	Susceptible	Data not found	Susceptible	Susceptible	No	Isolate not available	Isolate not available	Isolate not available	Isolate not available
Paratyphi 1393	BSHI	Outpatient	2011-08-10	2011	Male	18	Susceptible	Susceptible	Susceptible	Intermediate	Susceptible	Susceptible	No	Isolate not available	Isolate not available	Isolate not available	Isolate not available
Paratyphi 1394	BSHI	Outpatient	2011-08-13	2011	Male	84	Susceptible	Susceptible	Susceptible	Intermediate	Susceptible	Susceptible	No	Isolate not available	Isolate not available	Isolate not available	Isolate not available
Paratyphi 1395	BSHI	Outpatient	2011-08-13	2011	Female	72	Susceptible	Susceptible	Susceptible	Intermediate	Susceptible	Susceptible	No	Isolate not available	Isolate not available	Isolate not available	Isolate not available
Paratyphi 1396	BSHI	Outpatient	2011-08-18	2011	Female	84	Susceptible	Susceptible	Susceptible	Intermediate	Susceptible	Susceptible	No	Isolate not available	Isolate not available	Isolate not available	Isolate not available
Paratyphi 1397	BSHI	Inpatient	2011-08-19	2011	Female	192	Susceptible	Susceptible	Susceptible	Intermediate	Susceptible	Susceptible	No	Isolate not available	Isolate not available	Isolate not available	Isolate not available
Paratyphi 1398	PDC 1	Outpatient	2011-08-22	2011	Female	660	Susceptible	Susceptible	Susceptible	Data not found	Susceptible	Susceptible	No	Isolate not available	Isolate not available	Isolate not available	Isolate not available
Paratyphi 1399	PDC 1	Outpatient	2011-08-23	2011	Male	120	Susceptible	Susceptible	Susceptible	Data not found	Susceptible	Susceptible	No	Isolate not available	Isolate not available	Isolate not available	Isolate not available
Paratyphi 1400	BSHI	Outpatient	2011-08-24	2011	Female	26	Susceptible	Susceptible	Susceptible	Intermediate	Susceptible	Susceptible	No	Isolate not available	Isolate not available	Isolate not available	Isolate not available
Paratyphi 1401	PDC 1	Outpatient	2011-08-26	2011	Male	84	Susceptible	Susceptible	Susceptible	Data not found	Susceptible	Susceptible	No	Isolate not available	Isolate not available	Isolate not available	Isolate not available
Paratyphi 1402	PDC 1	Outpatient	2011-08-27	2011	Female	876	Resistant	Susceptible	Susceptible	Data not found	Susceptible	Susceptible	No	Isolate not available	Isolate not available	Isolate not available	Isolate not available
Paratyphi 1403	BSHI	Inpatient	2011-08-27	2011	Male	11	Susceptible	Susceptible	Susceptible	Intermediate	Susceptible	Susceptible	Yes	0.5	Intermediate	0.0625	Susceptible
Paratyphi 1404	PDC 1	Outpatient	2011-08-28	2011	Female	57	Susceptible	Susceptible	Susceptible	Data not found	Susceptible	Susceptible	No	Isolate not available	Isolate not available	Isolate not available	Isolate not available
Paratyphi 1405	PDC 1	Outpatient	2011-09-01	2011	Female	42	Susceptible	Susceptible	Susceptible	Data not found	Susceptible	Susceptible	No	Isolate not available	Isolate not available	Isolate not available	Isolate not available
Paratyphi 1406	PDC 1	Outpatient	2011-09-02	2011	Male	60	Susceptible	Susceptible	Susceptible	Data not found	Susceptible	Susceptible	No	Isolate not available	Isolate not available	Isolate not available	Isolate not available
Paratyphi 1407	PDC 1	Outpatient	2011-09-06	2011	Male	132	Susceptible	Susceptible	Susceptible	Data not found	Susceptible	Susceptible	No	Isolate not available	Isolate not available	Isolate not available	Isolate not available
Paratyphi 1408	SSFH	Inpatient	2011-09-08	2011	Male	8	Susceptible	Susceptible	Susceptible	Intermediate	Susceptible	Susceptible	Yes	0.5	Intermediate	0.0625	Susceptible
Paratyphi 1409	PDC 1	Outpatient	2011-09-10	2011	Female	252	Susceptible	Susceptible	Susceptible	Data not found	Susceptible	Susceptible	No	Isolate not available	Isolate not available	Isolate not available	Isolate not available
Paratyphi 1410	PDC 1	Outpatient	2011-09-11	2011	Female	54	Susceptible	Susceptible	Susceptible	Data not found	Susceptible	Susceptible	No	Isolate not available	Isolate not available	Isolate not available	Isolate not available
Paratyphi 1411	PDC 1	Outpatient	2011-09-12	2011	Male	48	Susceptible	Susceptible	Susceptible	Data not found	Susceptible	Susceptible	No	Isolate not available	Isolate not available	Isolate not available	Isolate not available
Paratyphi 1412	PDC 1	Outpatient	2011-09-13	2011	Female	168	Susceptible	Susceptible	Susceptible	Data not found	Susceptible	Susceptible	No	Isolate not available	Isolate not available	Isolate not available	Isolate not available
Paratyphi 1413	PDC 1	Outpatient	2011-09-15	2011	Male	144	Susceptible	Susceptible	Susceptible	Data not found	Susceptible	Susceptible	No	Isolate not available	Isolate not available	Isolate not available	Isolate not available
Paratyphi 1414	PDC 1	Outpatient	2011-09-17	2011	Male	492	Susceptible	Susceptible	Susceptible	Data not found	Susceptible	Susceptible	No	Isolate not available	Isolate not available	Isolate not available	Isolate not available
Paratyphi 1415	SSFH	Inpatient	2011-09-20	2011	Female	29	Susceptible	Susceptible	Susceptible	Intermediate	Susceptible	Susceptible	No	Isolate not available	Isolate not available	Isolate not available	Isolate not available
Paratyphi 1416	BSHI	Outpatient	2011-09-21	2011	Female	50	Susceptible	Susceptible	Susceptible	Intermediate	Susceptible	Susceptible	No	Isolate not available	Isolate not available	Isolate not available	Isolate not available
Paratyphi 1417	SSFH	Inpatient	2011-09-23	2011	Male	14	Susceptible	Susceptible	Susceptible	Intermediate	Susceptible	Susceptible	Yes	0.25	Intermediate	0.0625	Susceptible
Paratyphi 1418	PDC 1	Outpatient	2011-09-26	2011	Male	420	Susceptible	Susceptible	Susceptible	Data not found	Susceptible	Susceptible	No	Isolate not available	Isolate not available	Isolate not available	Isolate not available
Paratyphi 1419	PDC 1	Outpatient	2011-10-01	2011	Male	300	Susceptible	Susceptible	Susceptible	Data not found	Susceptible	Susceptible	No	Isolate not available	Isolate not available	Isolate not available	Isolate not available
Paratyphi 1420	PDC 1	Outpatient	2011-10-02	2011	Male	84	Susceptible	Susceptible	Susceptible	Data not found	Susceptible	Susceptible	No	Isolate not available	Isolate not available	Isolate not available	Isolate not available
Paratyphi 1421	PDC 1	Outpatient	2011-10-02	2011	Male	23	Susceptible	Susceptible	Susceptible	Data not found	Susceptible	Susceptible	No	Isolate not available	Isolate not available	Isolate not available	Isolate not available
Paratyphi 1422	PDC 1	Outpatient	2011-10-07	2011	Male	156	Resistant	Susceptible	Susceptible	Data not found	Susceptible	Data not found	No	Isolate not available	Isolate not available	Isolate not available	Isolate not available
Paratyphi 1423	PDC 1	Outpatient	2011-10-10	2011	Male	60	Resistant	Susceptible	Susceptible	Data not found	Susceptible	Data not found	No	Isolate not available	Isolate not available	Isolate not available	Isolate not available
Paratyphi 1424	PDC 1	Outpatient	2011-10-11	2011	Male	72	Susceptible	Susceptible	Susceptible	Data not found	Susceptible	Susceptible	No	Isolate not available	Isolate not available	Isolate not available	Isolate not available
Paratyphi 1425	PDC 1	Outpatient	2011-10-15	2011	Male	25	Susceptible	Susceptible	Susceptible	Data not found	Susceptible	Susceptible	No	Isolate not available	Isolate not available	Isolate not available	Isolate not available
Paratyphi 1426	PDC 1	Outpatient	2011-10-15	2011	Male	68	Susceptible	Susceptible	Susceptible	Data not found	Susceptible	Susceptible	No	Isolate not available	Isolate not available	Isolate not available	Isolate not available
Paratyphi 1427	PDC 1	Outpatient	2011-10-16	2011	Male	156	Susceptible	Susceptible	Susceptible	Data not found	Susceptible	Susceptible	No	Isolate not available	Isolate not available	Isolate not available	Isolate not available
Paratyphi 1428	PDC 1	Outpatient	2011-10-16	2011	Female	312	Susceptible	Susceptible	Susceptible	Data not found	Susceptible	Susceptible	No	Isolate not available	Isolate not available	Isolate not available	Isolate not available
Paratyphi 1429	PDC 1	Outpatient	2011-10-16	2011	Male	39	Susceptible	Susceptible	Susceptible	Data not found	Susceptible	Susceptible	No	Isolate not available	Isolate not available	Isolate not available	Isolate not available
Paratyphi 1430	BSHI	Inpatient	2011-10-22	2011	Male	33	Susceptible	Susceptible	Susceptible	Intermediate	Susceptible	Susceptible	No	Isolate not available	Isolate not available	Isolate not available	Isolate not available
Paratyphi 1431	BSHI	Outpatient	2011-10-23	2011	Male	84	Susceptible	Susceptible	Susceptible	Intermediate	Susceptible	Susceptible	No	Isolate not available	Isolate not available	Isolate not available	Isolate not available
Paratyphi 1432	PDC 1	Outpatient	2011-10-24	2011	Female	168	Resistant	Susceptible	Susceptible	Data not found	Susceptible	Data not found	No	Isolate not available	Isolate not available	Isolate not available	Isolate not available
Paratyphi 1433	PDC 1	Outpatient	2011-10-25	2011	Male	240	Data not found	Susceptible	Susceptible	Data not found	Susceptible	Data not found	No	Isolate not available	Isolate not available	Isolate not available	Isolate not available
Paratyphi 1434	PDC 1	Outpatient	2011-10-28	2011	Female	60	Resistant	Susceptible	Susceptible	Data not found	Susceptible	Data not found	No	Isolate not available	Isolate not available	Isolate not available	Isolate not available
Paratyphi 1435	PDC 1	Outpatient	2011-10-29	2011	Female	120	Susceptible	Susceptible	Susceptible	Data not found	Susceptible	Susceptible	No	Isolate not available	Isolate not available	Isolate not available	Isolate not available
Paratyphi 1436	PDC 1	Outpatient	2011-10-30	2011	Male	276	Susceptible	Susceptible	Susceptible	Data not found	Susceptible	Susceptible	No	Isolate not available	Isolate not available	Isolate not available	Isolate not available
Paratyphi 1437	PDC 1	Outpatient	2011-10-30	2011	Male	67	Susceptible	Susceptible	Susceptible	Data not found	Susceptible	Susceptible	No	Isolate not available	Isolate not available	Isolate not available	Isolate not available
Paratyphi 1438	PDC 1	Outpatient	2011-11-01	2011	Female	216	Susceptible	Susceptible	Susceptible	Data not found	Susceptible	Susceptible	No	Isolate not available	Isolate not available	Isolate not available	Isolate not available
Paratyphi 1439	PDC 1	Outpatient	2011-11-02	2011	Male	120	Susceptible	Susceptible	Susceptible	Data not found	Susceptible	Susceptible	No	Isolate not available	Isolate not available	Isolate not available	Isolate not available
Paratyphi 1440	PDC 1	Outpatient	2011-11-09	2011	Female	9	Susceptible	Susceptible	Susceptible	Data not found	Susceptible	Susceptible	No	Isolate not available	Isolate not available	Isolate not available	Isolate not available
Paratyphi 1441	PDC 1	Outpatient	2011-11-12	2011	Male	276	Susceptible	Susceptible	Susceptible	Data not found	Susceptible	Susceptible	No	Isolate not available	Isolate not available	Isolate not available	Isolate not available
Paratyphi 1442	SSFH	Inpatient	2011-11-12	2011	Male	46	Susceptible	Susceptible	Susceptible	Resistant	Susceptible	Susceptible	Yes	0.5	Intermediate	0.0625	Susceptible
Paratyphi 1443	PDC 1	Outpatient	2011-11-14	2011	Male	600	Resistant	Susceptible	Susceptible	Data not found	Susceptible	Data not found	No	Isolate not available	Isolate not available	Isolate not available	Isolate not available
Paratyphi 1444	BSHI	Outpatient	2011-11-16	2011	Male	72	Susceptible	Susceptible	Susceptible	Intermediate	Susceptible	Susceptible	No	Isolate not available	Isolate not available	Isolate not available	Isolate not available
Paratyphi 1445	PDC 1	Outpatient	2011-11-17	2011	Male	132	Susceptible	Susceptible	Susceptible	Data not found	Susceptible	Susceptible	No	Isolate not available	Isolate not available	Isolate not available	Isolate not available
Paratyphi 1446	PDC 1	Outpatient	2011-11-19	2011	Male	192	Susceptible	Susceptible	Susceptible	Data not found	Susceptible	Susceptible	No	Isolate not available	Isolate not available	Isolate not available	Isolate not available
Paratyphi 1447	PDC 1	Outpatient	2011-11-20	2011	Female	42	Data not found	Susceptible	Susceptible	Data not found	Susceptible	Data not found	No	Isolate not available	Isolate not available	Isolate not available	Isolate not available
Paratyphi 1448	BSHI	Outpatient	2011-11-20	2011	Male		Susceptible	Susceptible	Susceptible	Intermediate	Susceptible	Susceptible	No	Isolate not available	Isolate not available	Isolate not available	Isolate not available
Paratyphi 1449	BSHI	Inpatient	2011-11-20	2011	Male	48	Susceptible	Susceptible	Susceptible	Intermediate	Susceptible	Susceptible	Yes	0.5	Intermediate	0.0625	Susceptible
Paratyphi 1450	PDC 1	Outpatient	2011-11-21	2011	Male	156	Susceptible	Susceptible	Susceptible	Data not found	Susceptible	Susceptible	No	Isolate not available	Isolate not available	Isolate not available	Isolate not available
Paratyphi 1451	PDC 1	Outpatient	2011-11-22	2011	Male	108	Susceptible	Susceptible	Susceptible	Data not found	Susceptible	Susceptible	No	Isolate not available	Isolate not available	Isolate not available	Isolate not available
Paratyphi 1452	PDC 1	Outpatient	2011-11-22	2011	Male	120	Susceptible	Susceptible	Susceptible	Data not found	Susceptible	Susceptible	No	Isolate not available	Isolate not available	Isolate not available	Isolate not available
Paratyphi 1453	PDC 1	Outpatient	2011-11-25	2011	Male	576	Resistant	Susceptible	Susceptible	Data not found	Susceptible	Data not found	No	Isolate not available	Isolate not available	Isolate not available	Isolate not available
Paratyphi 1454	PDC 1	Outpatient	2011-11-26	2011	Female	300	Susceptible	Susceptible	Susceptible	Data not found	Susceptible	Susceptible	No	Isolate not available	Isolate not available	Isolate not available	Isolate not available
Paratyphi 1455	BSHI	Inpatient	2011-11-27	2011	Female	18	Susceptible	Susceptible	Susceptible	Intermediate	Susceptible	Susceptible	Yes	0.5	Intermediate	0.0625	Susceptible
Paratyphi 1456	PDC 1	Outpatient	2011-11-28	2011	Male	77	Susceptible	Susceptible	Susceptible	Data not found	Susceptible	Susceptible	No	Isolate not available	Isolate not available	Isolate not available	Isolate not available
Paratyphi 1457	BSHI	Inpatient	2011-11-30	2011	Female	133	Susceptible	Susceptible	Susceptible	Intermediate	Susceptible	Susceptible	Yes	0.5	Intermediate	0.0625	Susceptible
Paratyphi 1458	BSHI	Inpatient	2011-12-01	2011	Data not found	54	Susceptible	Susceptible	Susceptible	Intermediate	Susceptible	Susceptible	No	Isolate not available	Isolate not available	Isolate not available	Isolate not available
Paratyphi 1459	PDC 1	Outpatient	2011-12-01	2011	Male	276	Susceptible	Susceptible	Susceptible	Data not found	Susceptible	Susceptible	No	Isolate not available	Isolate not available	Isolate not available	Isolate not available
Paratyphi 1460	BSHI	Inpatient	2011-12-01	2011	Male	50	Susceptible	Susceptible	Susceptible	Intermediate	Susceptible	Susceptible	Yes	0.5	Intermediate	0.0625	Susceptible
Paratyphi 1461	BSHI	Outpatient	2011-12-03	2011	Data not found	24	Susceptible	Susceptible	Susceptible	Intermediate	Susceptible	Susceptible	No	Isolate not available	Isolate not available	Isolate not available	Isolate not available
Paratyphi 1462	PDC 1	Outpatient	2011-12-03	2011	Female	288	Susceptible	Susceptible	Susceptible	Data not found	Susceptible	Susceptible	No	Isolate not available	Isolate not available	Isolate not available	Isolate not available
Paratyphi 1463	PDC 1	Outpatient	2011-12-05	2011	Male	288	Data not found	Susceptible	Susceptible	Data not found	Susceptible	Data not found	No	Isolate not available	Isolate not available	Isolate not available	Isolate not available
Paratyphi 1464	PDC 1	Outpatient	2011-12-08	2011	Male	336	Data not found	Susceptible	Susceptible	Data not found	Susceptible	Data not found	No	Isolate not available	Isolate not available	Isolate not available	Isolate not available
Paratyphi 1465	BSHI	Outpatient	2011-12-14	2011	Female		Susceptible	Susceptible	Susceptible	Intermediate	Susceptible	Susceptible	No	Isolate not available	Isolate not available	Isolate not available	Isolate not available
Paratyphi 1466	PDC 1	Outpatient	2011-12-14	2011	Female	720	Susceptible	Susceptible	Susceptible	Data not found	Susceptible	Susceptible	No	Isolate not available	Isolate not available	Isolate not available	Isolate not available
Paratyphi 1467	PDC 1	Outpatient	2011-12-15	2011	Male	56	Susceptible	Susceptible	Susceptible	Data not found	Susceptible	Susceptible	No	Isolate not available	Isolate not available	Isolate not available	Isolate not available
Paratyphi 1468	PDC 1	Outpatient	2011-12-16	2011	Female	60	Susceptible	Susceptible	Susceptible	Data not found	Susceptible	Susceptible	No	Isolate not available	Isolate not available	Isolate not available	Isolate not available
Paratyphi 1469	BSHI	Inpatient	2011-12-20	2011	Male	36	Susceptible	Susceptible	Susceptible	Intermediate	Susceptible	Susceptible	Yes	0.5	Intermediate	0.0312	Susceptible
Paratyphi 1470	PDC 1	Outpatient	2011-12-21	2011	Male	144	Susceptible	Susceptible	Susceptible	Data not found	Susceptible	Susceptible	No	Isolate not available	Isolate not available	Isolate not available	Isolate not available
Paratyphi 1471	PDC 1	Outpatient	2011-12-22	2011	Male	780	Susceptible	Susceptible	Susceptible	Data not found	Susceptible	Susceptible	No	Isolate not available	Isolate not available	Isolate not available	Isolate not available
Paratyphi 1472	BSHI	Inpatient	2011-12-28	2011	Male	100	Susceptible	Susceptible	Susceptible	Intermediate	Susceptible	Susceptible	Yes	0.5	Intermediate	0.0625	Susceptible
Paratyphi 1473	BSHI	Inpatient	2011-12-31	2011	Male	84	Susceptible	Susceptible	Susceptible	Intermediate	Susceptible	Susceptible	No	Isolate not available	Isolate not available	Isolate not available	Isolate not available
Paratyphi 1474	BSHI	Outpatient	2011-12-31	2011	Male	24	Resistant	Susceptible	Susceptible	Intermediate	Susceptible	Susceptible	No	Isolate not available	Isolate not available	Isolate not available	Isolate not available
Paratyphi 1475	BSHI	Inpatient	2011-12-31	2011	Male	84	Susceptible	Susceptible	Susceptible	Intermediate	Susceptible	Susceptible	Yes	0.5	Intermediate	0.0625	Susceptible
Paratyphi 1476	BSHI	Inpatient	2012-01-01	2012	Female	33	Susceptible	Susceptible	Susceptible	Intermediate	Susceptible	Susceptible	Yes	0.25	Intermediate	0.0625	Susceptible
Paratyphi 1477	PDC 1	Outpatient	2012-01-08	2012	Male	37	Data not found	Susceptible	Susceptible	Data not found	Susceptible	Data not found	No	Isolate not available	Isolate not available	Isolate not available	Isolate not available
Paratyphi 1478	PDC 1	Outpatient	2012-01-14	2012	Male	204	Susceptible	Susceptible	Susceptible	Data not found	Susceptible	Susceptible	No	Isolate not available	Isolate not available	Isolate not available	Isolate not available
Paratyphi 1479	BSHI	Inpatient	2012-01-16	2012	Female	39	Susceptible	Susceptible	Susceptible	Intermediate	Susceptible	Susceptible	Yes	0.5	Intermediate	0.0625	Susceptible
Paratyphi 1480	PDC 1	Outpatient	2012-01-17	2012	Male	28	Susceptible	Susceptible	Susceptible	Data not found	Susceptible	Susceptible	No	Isolate not available	Isolate not available	Isolate not available	Isolate not available
Paratyphi 1481	SSFH	Inpatient	2012-01-23	2012	Male	26	Susceptible	Susceptible	Susceptible	Intermediate	Susceptible	Susceptible	Yes	0.25	Intermediate	0.0625	Susceptible
Paratyphi 1482	PDC 1	Outpatient	2012-01-29	2012	Female	192	Susceptible	Susceptible	Susceptible	Data not found	Susceptible	Susceptible	No	Isolate not available	Isolate not available	Isolate not available	Isolate not available
Paratyphi 1483	PDC 1	Outpatient	2012-01-29	2012	Female	540	Susceptible	Susceptible	Susceptible	Data not found	Susceptible	Susceptible	No	Isolate not available	Isolate not available	Isolate not available	Isolate not available
Paratyphi 1484	BSHI	Outpatient	2012-01-30	2012	Female	28	Susceptible	Susceptible	Susceptible	Intermediate	Susceptible	Susceptible	No	Isolate not available	Isolate not available	Isolate not available	Isolate not available
Paratyphi 1485	PDC 1	Outpatient	2012-01-30	2012	Male	720	Susceptible	Susceptible	Susceptible	Data not found	Susceptible	Susceptible	No	Isolate not available	Isolate not available	Isolate not available	Isolate not available
Paratyphi 1486	PDC 1	Outpatient	2012-01-31	2012	Male	324	Susceptible	Susceptible	Susceptible	Data not found	Susceptible	Susceptible	No	Isolate not available	Isolate not available	Isolate not available	Isolate not available
Paratyphi 1487	PDC 1	Outpatient	2012-02-01	2012	Female	30	Susceptible	Susceptible	Susceptible	Data not found	Susceptible	Susceptible	No	Isolate not available	Isolate not available	Isolate not available	Isolate not available
Paratyphi 1488	BSHI	Outpatient	2012-02-04	2012	Female	22	Susceptible	Susceptible	Susceptible	Intermediate	Susceptible	Susceptible	No	Isolate not available	Isolate not available	Isolate not available	Isolate not available
Paratyphi 1489	PDC 1	Outpatient	2012-02-08	2012	Female	192	Susceptible	Susceptible	Susceptible	Data not found	Susceptible	Susceptible	No	Isolate not available	Isolate not available	Isolate not available	Isolate not available
Paratyphi 1490	BSHI	Outpatient	2012-02-09	2012	Female	52	Susceptible	Susceptible	Susceptible	Intermediate	Susceptible	Susceptible	No	Isolate not available	Isolate not available	Isolate not available	Isolate not available
Paratyphi 1491	PDC 1	Outpatient	2012-02-09	2012	Male	252	Susceptible	Susceptible	Susceptible	Data not found	Susceptible	Susceptible	No	Isolate not available	Isolate not available	Isolate not available	Isolate not available
Paratyphi 1492	PDC 1	Outpatient	2012-02-13	2012	Male	312	Susceptible	Susceptible	Susceptible	Data not found	Susceptible	Data not found	No	Isolate not available	Isolate not available	Isolate not available	Isolate not available
Paratyphi 1493	PDC 1	Outpatient	2012-02-13	2012	Male	240	Data not found	Susceptible	Susceptible	Data not found	Susceptible	Data not found	No	Isolate not available	Isolate not available	Isolate not available	Isolate not available
Paratyphi 1494	PDC 1	Outpatient	2012-02-13	2012	Male	30	Susceptible	Susceptible	Susceptible	Data not found	Susceptible	Susceptible	No	Isolate not available	Isolate not available	Isolate not available	Isolate not available
Paratyphi 1495	BSHI	Outpatient	2012-02-16	2012	Male	8	Susceptible	Susceptible	Susceptible	Intermediate	Susceptible	Data not found	No	Isolate not available	Isolate not available	Isolate not available	Isolate not available
Paratyphi 1496	PDC 1	Outpatient	2012-02-19	2012	Male	84	Susceptible	Susceptible	Susceptible	Data not found	Susceptible	Susceptible	No	Isolate not available	Isolate not available	Isolate not available	Isolate not available
Paratyphi 1497	PDC 1	Outpatient	2012-02-22	2012	Male	264	Resistant	Susceptible	Susceptible	Data not found	Susceptible	Data not found	No	Isolate not available	Isolate not available	Isolate not available	Isolate not available
Paratyphi 1498	PDC 1	Outpatient	2012-02-24	2012	Male	19	Susceptible	Susceptible	Susceptible	Data not found	Susceptible	Susceptible	No	Isolate not available	Isolate not available	Isolate not available	Isolate not available
Paratyphi 1499	BSHI	Outpatient	2012-02-25	2012	Data not found	108	Susceptible	Susceptible	Susceptible	Resistant	Susceptible	Susceptible	No	Isolate not available	Isolate not available	Isolate not available	Isolate not available
Paratyphi 1500	PDC 1	Outpatient	2012-02-26	2012	Male	324	Susceptible	Susceptible	Susceptible	Data not found	Susceptible	Susceptible	No	Isolate not available	Isolate not available	Isolate not available	Isolate not available
Paratyphi 1501	BSHI	Outpatient	2012-03-03	2012	Male	60	Susceptible	Susceptible	Susceptible	Intermediate	Susceptible	Susceptible	No	Isolate not available	Isolate not available	Isolate not available	Isolate not available
Paratyphi 1502	BSHI	Outpatient	2012-03-04	2012	Male	72	Susceptible	Susceptible	Susceptible	Intermediate	Susceptible	Susceptible	No	Isolate not available	Isolate not available	Isolate not available	Isolate not available
Paratyphi 1503	PDC 1	Outpatient	2012-03-08	2012	Male	60	Resistant	Susceptible	Susceptible	Data not found	Susceptible	Data not found	No	Isolate not available	Isolate not available	Isolate not available	Isolate not available
Paratyphi 1504	PDC 1	Outpatient	2012-03-14	2012	Male	264	Susceptible	Susceptible	Susceptible	Data not found	Susceptible	Susceptible	No	Isolate not available	Isolate not available	Isolate not available	Isolate not available
Paratyphi 1505	BSHI	Inpatient	2012-03-14	2012	Female	110	Susceptible	Susceptible	Susceptible	Intermediate	Susceptible	Susceptible	Yes	0.5	Intermediate	0.0625	Susceptible
Paratyphi 1506	BSHI	Outpatient	2012-03-15	2012	Male	52	Susceptible	Susceptible	Susceptible	Intermediate	Susceptible	Susceptible	No	Isolate not available	Isolate not available	Isolate not available	Isolate not available
Paratyphi 1507	PDC 1	Outpatient	2012-03-17	2012	Female	144	Resistant	Susceptible	Susceptible	Data not found	Susceptible	Data not found	No	Isolate not available	Isolate not available	Isolate not available	Isolate not available
Paratyphi 1508	PDC 1	Outpatient	2012-03-22	2012	Male	264	Data not found	Susceptible	Susceptible	Data not found	Susceptible	Data not found	No	Isolate not available	Isolate not available	Isolate not available	Isolate not available
Paratyphi 1509	PDC 1	Outpatient	2012-03-24	2012	Female	60	Data not found	Susceptible	Susceptible	Data not found	Susceptible	Data not found	No	Isolate not available	Isolate not available	Isolate not available	Isolate not available
Paratyphi 1510	PDC 1	Outpatient	2012-03-26	2012	Male	168	Susceptible	Susceptible	Susceptible	Data not found	Susceptible	Susceptible	No	Isolate not available	Isolate not available	Isolate not available	Isolate not available
Paratyphi 1511	PDC 1	Outpatient	2012-03-26	2012	Male	144	Susceptible	Susceptible	Susceptible	Data not found	Susceptible	Susceptible	No	Isolate not available	Isolate not available	Isolate not available	Isolate not available
Paratyphi 1512	PDC 1	Outpatient	2012-03-28	2012	Female	324	Susceptible	Susceptible	Susceptible	Data not found	Susceptible	Susceptible	No	Isolate not available	Isolate not available	Isolate not available	Isolate not available
Paratyphi 1513	PDC 1	Outpatient	2012-03-29	2012	Female	38	Susceptible	Susceptible	Susceptible	Data not found	Susceptible	Susceptible	No	Isolate not available	Isolate not available	Isolate not available	Isolate not available
Paratyphi 1514	PDC 1	Outpatient	2012-03-31	2012	Male	264	Susceptible	Susceptible	Susceptible	Data not found	Susceptible	Susceptible	No	Isolate not available	Isolate not available	Isolate not available	Isolate not available
Paratyphi 1515	PDC 1	Outpatient	2012-04-01	2012	Male	36	Susceptible	Susceptible	Susceptible	Data not found	Susceptible	Susceptible	No	Isolate not available	Isolate not available	Isolate not available	Isolate not available
Paratyphi 1516	PDC 1	Outpatient	2012-04-03	2012	Male	252	Resistant	Susceptible	Susceptible	Data not found	Susceptible	Data not found	No	Isolate not available	Isolate not available	Isolate not available	Isolate not available
Paratyphi 1517	PDC 1	Outpatient	2012-04-03	2012	Male	324	Resistant	Data not found	Susceptible	Data not found	Susceptible	Data not found	No	Isolate not available	Isolate not available	Isolate not available	Isolate not available
Paratyphi 1518	BSHI	Outpatient	2012-04-07	2012	Female	132	Susceptible	Susceptible	Susceptible	Intermediate	Susceptible	Data not found	No	Isolate not available	Isolate not available	Isolate not available	Isolate not available
Paratyphi 1519	PDC 1	Outpatient	2012-04-09	2012	Female	79	Susceptible	Susceptible	Susceptible	Data not found	Susceptible	Susceptible	No	Isolate not available	Isolate not available	Isolate not available	Isolate not available
Paratyphi 1520	BSHI	Outpatient	2012-04-10	2012	Data not found	72	Susceptible	Susceptible	Susceptible	Intermediate	Susceptible	Susceptible	No	Isolate not available	Isolate not available	Isolate not available	Isolate not available
Paratyphi 1521	PDC 1	Outpatient	2012-04-10	2012	Female	252	Susceptible	Susceptible	Susceptible	Data not found	Susceptible	Susceptible	No	Isolate not available	Isolate not available	Isolate not available	Isolate not available
Paratyphi 1522	PDC 1	Outpatient	2012-04-11	2012	Male	150	Susceptible	Susceptible	Susceptible	Data not found	Susceptible	Susceptible	No	Isolate not available	Isolate not available	Isolate not available	Isolate not available
Paratyphi 1523	PDC 1	Outpatient	2012-04-14	2012	Male	156	Susceptible	Susceptible	Susceptible	Data not found	Susceptible	Susceptible	No	Isolate not available	Isolate not available	Isolate not available	Isolate not available
Paratyphi 1524	PDC 1	Outpatient	2012-04-15	2012	Male	90	Resistant	Susceptible	Susceptible	Data not found	Susceptible	Data not found	No	Isolate not available	Isolate not available	Isolate not available	Isolate not available
Paratyphi 1525	PDC 1	Outpatient	2012-04-17	2012	Male	54	Resistant	Susceptible	Susceptible	Data not found	Susceptible	Data not found	No	Isolate not available	Isolate not available	Isolate not available	Isolate not available
Paratyphi 1526	PDC 1	Outpatient	2012-04-18	2012	Male	336	Susceptible	Susceptible	Susceptible	Data not found	Susceptible	Susceptible	No	Isolate not available	Isolate not available	Isolate not available	Isolate not available
Paratyphi 1527	PDC 1	Outpatient	2012-04-20	2012	Male	336	Susceptible	Susceptible	Susceptible	Data not found	Susceptible	Susceptible	No	Isolate not available	Isolate not available	Isolate not available	Isolate not available
Paratyphi 1528	PDC 1	Outpatient	2012-04-21	2012	Male	276	Resistant	Susceptible	Resistant	Data not found	Susceptible	Data not found	No	Isolate not available	Isolate not available	Isolate not available	Isolate not available
Paratyphi 1529	PDC 1	Outpatient	2012-04-22	2012	Male	14	Resistant	Susceptible	Susceptible	Data not found	Susceptible	Data not found	No	Isolate not available	Isolate not available	Isolate not available	Isolate not available
Paratyphi 1530	PDC 1	Outpatient	2012-04-22	2012	Female	144	Resistant	Susceptible	Susceptible	Data not found	Susceptible	Data not found	No	Isolate not available	Isolate not available	Isolate not available	Isolate not available
Paratyphi 1531	BSHI	Inpatient	2012-04-23	2012	Female	77	Susceptible	Susceptible	Susceptible	Intermediate	Susceptible	Susceptible	Yes	0.25	Intermediate	0.0625	Susceptible
Paratyphi 1532	PDC 1	Outpatient	2012-04-23	2012	Female	44	Resistant	Susceptible	Susceptible	Data not found	Susceptible	Data not found	No	Isolate not available	Isolate not available	Isolate not available	Isolate not available
Paratyphi 1533	PDC 1	Outpatient	2012-04-26	2012	Male	288	Resistant	Susceptible	Susceptible	Data not found	Susceptible	Data not found	No	Isolate not available	Isolate not available	Isolate not available	Isolate not available
Paratyphi 1534	BSHI	Outpatient	2012-04-26	2012	Female	42	Susceptible	Susceptible	Susceptible	Intermediate	Susceptible	Susceptible	No	Isolate not available	Isolate not available	Isolate not available	Isolate not available
Paratyphi 1535	PDC 1	Outpatient	2012-04-28	2012	Male	240	Resistant	Susceptible	Susceptible	Data not found	Susceptible	Data not found	No	Isolate not available	Isolate not available	Isolate not available	Isolate not available
Paratyphi 1536	PDC 1	Outpatient	2012-04-28	2012	Male	144	Susceptible	Susceptible	Susceptible	Data not found	Susceptible	Susceptible	No	Isolate not available	Isolate not available	Isolate not available	Isolate not available
Paratyphi 1537	PDC 1	Outpatient	2012-05-01	2012	Male	48	Susceptible	Susceptible	Susceptible	Data not found	Susceptible	Susceptible	No	Isolate not available	Isolate not available	Isolate not available	Isolate not available
Paratyphi 1538	PDC 1	Outpatient	2012-05-03	2012	Male	216	Data not found	Susceptible	Susceptible	Data not found	Susceptible	Data not found	No	Isolate not available	Isolate not available	Isolate not available	Isolate not available
Paratyphi 1539	PDC 1	Outpatient	2012-05-03	2012	Male	252	Susceptible	Susceptible	Susceptible	Data not found	Susceptible	Susceptible	No	Isolate not available	Isolate not available	Isolate not available	Isolate not available
Paratyphi 1540	PDC 1	Outpatient	2012-05-07	2012	Male	252	Resistant	Susceptible	Susceptible	Data not found	Susceptible	Data not found	No	Isolate not available	Isolate not available	Isolate not available	Isolate not available
Paratyphi 1541	PDC 1	Outpatient	2012-05-08	2012	Male	252	Resistant	Susceptible	Susceptible	Data not found	Susceptible	Data not found	No	Isolate not available	Isolate not available	Isolate not available	Isolate not available
Paratyphi 1542	PDC 1	Outpatient	2012-05-08	2012	Male	120	Susceptible	Susceptible	Susceptible	Data not found	Susceptible	Susceptible	No	Isolate not available	Isolate not available	Isolate not available	Isolate not available
Paratyphi 1543	PDC 1	Outpatient	2012-05-10	2012	Male	216	Susceptible	Susceptible	Susceptible	Data not found	Susceptible	Susceptible	No	Isolate not available	Isolate not available	Isolate not available	Isolate not available
Paratyphi 1544	PDC 1	Outpatient	2012-05-12	2012	Male	317	Resistant	Susceptible	Susceptible	Data not found	Susceptible	Data not found	No	Isolate not available	Isolate not available	Isolate not available	Isolate not available
Paratyphi 1545	PDC 1	Outpatient	2012-05-12	2012	Male	42	Susceptible	Susceptible	Susceptible	Data not found	Susceptible	Susceptible	No	Isolate not available	Isolate not available	Isolate not available	Isolate not available
Paratyphi 1546	PDC 1	Outpatient	2012-05-13	2012	Female	78	Resistant	Susceptible	Susceptible	Data not found	Susceptible	Data not found	No	Isolate not available	Isolate not available	Isolate not available	Isolate not available
Paratyphi 1547	PDC 1	Outpatient	2012-05-13	2012	Female	168	Susceptible	Susceptible	Susceptible	Data not found	Susceptible	Susceptible	No	Isolate not available	Isolate not available	Isolate not available	Isolate not available
Paratyphi 1548	PDC 1	Outpatient	2012-05-16	2012	Male	336	Susceptible	Data not found	Data not found	Data not found	Susceptible	Data not found	No	Isolate not available	Isolate not available	Isolate not available	Isolate not available
Paratyphi 1549	BSHI	Outpatient	2012-05-16	2012	Female	72	Susceptible	Susceptible	Susceptible	Intermediate	Data not found	Susceptible	No	Isolate not available	Isolate not available	Isolate not available	Isolate not available
Paratyphi 1550	PDC 1	Outpatient	2012-05-17	2012	Female	252	Susceptible	Susceptible	Susceptible	Data not found	Susceptible	Susceptible	No	Isolate not available	Isolate not available	Isolate not available	Isolate not available
Paratyphi 1551	PDC 1	Outpatient	2012-05-20	2012	Male	672	Data not found	Susceptible	Susceptible	Data not found	Susceptible	Data not found	No	Isolate not available	Isolate not available	Isolate not available	Isolate not available
Paratyphi 1552	PDC 1	Outpatient	2012-05-20	2012	Male	168	Susceptible	Susceptible	Susceptible	Data not found	Susceptible	Susceptible	No	Isolate not available	Isolate not available	Isolate not available	Isolate not available
Paratyphi 1553	PDC 1	Outpatient	2012-05-21	2012	Female	120	Data not found	Susceptible	Susceptible	Data not found	Susceptible	Data not found	No	Isolate not available	Isolate not available	Isolate not available	Isolate not available
Paratyphi 1554	PDC 1	Outpatient	2012-05-24	2012	Male	480	Data not found	Susceptible	Susceptible	Data not found	Susceptible	Data not found	No	Isolate not available	Isolate not available	Isolate not available	Isolate not available
Paratyphi 1555	PDC 1	Outpatient	2012-05-25	2012	Female	312	Susceptible	Susceptible	Susceptible	Data not found	Susceptible	Susceptible	No	Isolate not available	Isolate not available	Isolate not available	Isolate not available
Paratyphi 1556	BSHI	Outpatient	2012-05-26	2012	Data not found	60	Susceptible	Susceptible	Susceptible	Intermediate	Susceptible	Susceptible	No	Isolate not available	Isolate not available	Isolate not available	Isolate not available
Paratyphi 1557	PDC 1	Outpatient	2012-05-26	2012	Male	180	Susceptible	Susceptible	Susceptible	Data not found	Susceptible	Susceptible	No	Isolate not available	Isolate not available	Isolate not available	Isolate not available
Paratyphi 1558	PDC 1	Outpatient	2012-05-28	2012	Female	132	Resistant	Susceptible	Susceptible	Data not found	Susceptible	Data not found	No	Isolate not available	Isolate not available	Isolate not available	Isolate not available
Paratyphi 1559	PDC 1	Outpatient	2012-05-28	2012	Male	372	Susceptible	Susceptible	Susceptible	Data not found	Susceptible	Susceptible	No	Isolate not available	Isolate not available	Isolate not available	Isolate not available
Paratyphi 1560	BSHI	Inpatient	2012-05-30	2012	Male	48	Susceptible	Susceptible	Susceptible	Intermediate	Susceptible	Susceptible	Yes	0.5	Intermediate	0.0625	Susceptible
Paratyphi 1561	BSHI	Outpatient	2012-06-02	2012	Data not found	42	Susceptible	Susceptible	Susceptible	Intermediate	Susceptible	Susceptible	No	Isolate not available	Isolate not available	Isolate not available	Isolate not available
Paratyphi 1562	PDC 1	Outpatient	2012-06-04	2012	Female	252	Susceptible	Susceptible	Susceptible	Data not found	Susceptible	Susceptible	No	Isolate not available	Isolate not available	Isolate not available	Isolate not available
Paratyphi 1563	PDC 1	Outpatient	2012-06-07	2012	Female	132	Data not found	Susceptible	Susceptible	Data not found	Susceptible	Data not found	No	Isolate not available	Isolate not available	Isolate not available	Isolate not available
Paratyphi 1564	PDC 1	Outpatient	2012-06-07	2012	Male	75	Susceptible	Susceptible	Susceptible	Data not found	Susceptible	Susceptible	No	Isolate not available	Isolate not available	Isolate not available	Isolate not available
Paratyphi 1565	PDC 1	Outpatient	2012-06-09	2012	Male	84	Susceptible	Susceptible	Susceptible	Data not found	Susceptible	Susceptible	No	Isolate not available	Isolate not available	Isolate not available	Isolate not available
Paratyphi 1566	PDC 1	Outpatient	2012-06-12	2012	Male	204	Susceptible	Susceptible	Susceptible	Data not found	Susceptible	Susceptible	No	Isolate not available	Isolate not available	Isolate not available	Isolate not available
Paratyphi 1567	PDC 1	Outpatient	2012-06-12	2012	Female	132	Susceptible	Susceptible	Susceptible	Data not found	Susceptible	Susceptible	No	Isolate not available	Isolate not available	Isolate not available	Isolate not available
Paratyphi 1568	PDC 1	Outpatient	2012-06-14	2012	Female	29	Resistant	Susceptible	Susceptible	Data not found	Susceptible	Data not found	No	Isolate not available	Isolate not available	Isolate not available	Isolate not available
Paratyphi 1569	BSHI	Outpatient	2012-06-17	2012	Female	49	Susceptible	Susceptible	Susceptible	Intermediate	Susceptible	Susceptible	No	Isolate not available	Isolate not available	Isolate not available	Isolate not available
Paratyphi 1570	PDC 1	Outpatient	2012-06-20	2012	Female	132	Susceptible	Susceptible	Susceptible	Data not found	Susceptible	Data not found	No	Isolate not available	Isolate not available	Isolate not available	Isolate not available
Paratyphi 1571	PDC 1	Outpatient	2012-06-20	2012	Female	312	Susceptible	Susceptible	Susceptible	Data not found	Susceptible	Susceptible	No	Isolate not available	Isolate not available	Isolate not available	Isolate not available
Paratyphi 1572	PDC 1	Outpatient	2012-06-21	2012	Female	22	Susceptible	Susceptible	Susceptible	Data not found	Susceptible	Data not found	No	Isolate not available	Isolate not available	Isolate not available	Isolate not available
Paratyphi 1573	BSHI	Outpatient	2012-06-23	2012	Female	72	Susceptible	Susceptible	Susceptible	Intermediate	Susceptible	Susceptible	No	Isolate not available	Isolate not available	Isolate not available	Isolate not available
Paratyphi 1574	PDC 1	Outpatient	2012-06-24	2012	Female	168	Susceptible	Susceptible	Susceptible	Data not found	Susceptible	Susceptible	No	Isolate not available	Isolate not available	Isolate not available	Isolate not available
Paratyphi 1575	BSHI	Outpatient	2012-06-27	2012	Female	36	Susceptible	Susceptible	Susceptible	Intermediate	Susceptible	Susceptible	No	Isolate not available	Isolate not available	Isolate not available	Isolate not available
Paratyphi 1576	PDC 1	Outpatient	2012-06-27	2012	Female	138	Susceptible	Susceptible	Susceptible	Data not found	Susceptible	Susceptible	No	Isolate not available	Isolate not available	Isolate not available	Isolate not available
Paratyphi 1577	PDC 1	Outpatient	2012-06-27	2012	Male	144	Susceptible	Susceptible	Susceptible	Data not found	Susceptible	Susceptible	No	Isolate not available	Isolate not available	Isolate not available	Isolate not available
Paratyphi 1578	PDC 1	Outpatient	2012-06-29	2012	Male	240	Susceptible	Susceptible	Susceptible	Data not found	Susceptible	Data not found	No	Isolate not available	Isolate not available	Isolate not available	Isolate not available
Paratyphi 1579	PDC 1	Outpatient	2012-06-29	2012	Male	60	Susceptible	Susceptible	Susceptible	Data not found	Susceptible	Data not found	No	Isolate not available	Isolate not available	Isolate not available	Isolate not available
Paratyphi 1580	BSHI	Outpatient	2012-07-04	2012	Male	300	Susceptible	Susceptible	Susceptible	Intermediate	Susceptible	Susceptible	No	Isolate not available	Isolate not available	Isolate not available	Isolate not available
Paratyphi 1581	PDC 1	Outpatient	2012-07-05	2012	Male	108	Susceptible	Susceptible	Susceptible	Data not found	Susceptible	Data not found	No	Isolate not available	Isolate not available	Isolate not available	Isolate not available
Paratyphi 1582	BSHI	Inpatient	2012-07-05	2012	Male	72	Susceptible	Susceptible	Susceptible	Intermediate	Susceptible	Susceptible	Yes	0.5	Intermediate	0.0625	Susceptible
Paratyphi 1583	PDC 1	Outpatient	2012-07-07	2012	Male	204	Susceptible	Susceptible	Susceptible	Data not found	Susceptible	Susceptible	No	Isolate not available	Isolate not available	Isolate not available	Isolate not available
Paratyphi 1584	PDC 1	Outpatient	2012-07-07	2012	Female	14	Susceptible	Susceptible	Susceptible	Data not found	Susceptible	Susceptible	No	Isolate not available	Isolate not available	Isolate not available	Isolate not available
Paratyphi 1585	PDC 1	Outpatient	2012-07-08	2012	Female	90	Susceptible	Susceptible	Susceptible	Data not found	Susceptible	Susceptible	No	Isolate not available	Isolate not available	Isolate not available	Isolate not available
Paratyphi 1586	PDC 1	Outpatient	2012-07-12	2012	Male	144	Susceptible	Susceptible	Susceptible	Data not found	Susceptible	Data not found	No	Isolate not available	Isolate not available	Isolate not available	Isolate not available
Paratyphi 1587	PDC 1	Outpatient	2012-07-12	2012	Male	360	Susceptible	Susceptible	Susceptible	Data not found	Susceptible	Susceptible	No	Isolate not available	Isolate not available	Isolate not available	Isolate not available
Paratyphi 1588	PDC 1	Outpatient	2012-07-16	2012	Female	35	Susceptible	Susceptible	Susceptible	Data not found	Susceptible	Susceptible	No	Isolate not available	Isolate not available	Isolate not available	Isolate not available
Paratyphi 1589	PDC 1	Outpatient	2012-07-16	2012	Male	480	Susceptible	Susceptible	Susceptible	Data not found	Susceptible	Susceptible	No	Isolate not available	Isolate not available	Isolate not available	Isolate not available
Paratyphi 1590	PDC 1	Outpatient	2012-07-17	2012	Female	576	Susceptible	Susceptible	Susceptible	Data not found	Susceptible	Data not found	No	Isolate not available	Isolate not available	Isolate not available	Isolate not available
Paratyphi 1591	PDC 1	Outpatient	2012-07-18	2012	Male	15	Susceptible	Susceptible	Susceptible	Data not found	Susceptible	Susceptible	No	Isolate not available	Isolate not available	Isolate not available	Isolate not available
Paratyphi 1592	PDC 1	Outpatient	2012-07-18	2012	Male	21	Susceptible	Susceptible	Susceptible	Data not found	Susceptible	Susceptible	No	Isolate not available	Isolate not available	Isolate not available	Isolate not available
Paratyphi 1593	SSFH	Inpatient	2012-07-18	2012	Male	90	Susceptible	Susceptible	Susceptible	Intermediate	Susceptible	Susceptible	Yes	0.5	Intermediate	0.0625	Susceptible
Paratyphi 1594	BSHI	Inpatient	2012-07-19	2012	Female	20	Susceptible	Susceptible	Susceptible	Intermediate	Susceptible	Data not found	Yes	0.5	Intermediate	0.0625	Susceptible
Paratyphi 1595	PDC 1	Outpatient	2012-07-20	2012	Male	60	Susceptible	Susceptible	Susceptible	Data not found	Susceptible	Susceptible	No	Isolate not available	Isolate not available	Isolate not available	Isolate not available
Paratyphi 1596	BSHI	Outpatient	2012-07-22	2012	Male	84	Susceptible	Susceptible	Susceptible	Intermediate	Susceptible	Data not found	No	Isolate not available	Isolate not available	Isolate not available	Isolate not available
Paratyphi 1597	PDC 1	Outpatient	2012-07-23	2012	Male	276	Susceptible	Susceptible	Susceptible	Data not found	Susceptible	Susceptible	No	Isolate not available	Isolate not available	Isolate not available	Isolate not available
Paratyphi 1598	SSFH	Inpatient	2012-07-23	2012	Male	77	Susceptible	Susceptible	Susceptible	Intermediate	Susceptible	Susceptible	Yes	0.5	Intermediate	0.0625	Susceptible
Paratyphi 1599	PDC 1	Outpatient	2012-07-26	2012	Male	180	Susceptible	Susceptible	Susceptible	Data not found	Susceptible	Susceptible	No	Isolate not available	Isolate not available	Isolate not available	Isolate not available
Paratyphi 1600	PDC 1	Outpatient	2012-07-27	2012	Male	29	Susceptible	Susceptible	Susceptible	Data not found	Susceptible	Susceptible	No	Isolate not available	Isolate not available	Isolate not available	Isolate not available
Paratyphi 1601	PDC 1	Outpatient	2012-07-29	2012	Male	16	Susceptible	Susceptible	Susceptible	Data not found	Susceptible	Data not found	No	Isolate not available	Isolate not available	Isolate not available	Isolate not available
Paratyphi 1602	PDC 1	Outpatient	2012-07-30	2012	Female	228	Susceptible	Susceptible	Susceptible	Data not found	Susceptible	Data not found	No	Isolate not available	Isolate not available	Isolate not available	Isolate not available
Paratyphi 1603	PDC 1	Outpatient	2012-07-30	2012	Male	42	Susceptible	Susceptible	Susceptible	Data not found	Susceptible	Data not found	No	Isolate not available	Isolate not available	Isolate not available	Isolate not available
Paratyphi 1604	PDC 1	Outpatient	2012-08-01	2012	Female	300	Susceptible	Susceptible	Susceptible	Data not found	Susceptible	Data not found	No	Isolate not available	Isolate not available	Isolate not available	Isolate not available
Paratyphi 1605	PDC 1	Outpatient	2012-08-01	2012	Male	192	Susceptible	Susceptible	Susceptible	Data not found	Susceptible	Susceptible	No	Isolate not available	Isolate not available	Isolate not available	Isolate not available
Paratyphi 1606	PDC 1	Outpatient	2012-08-03	2012	Male	456	Susceptible	Susceptible	Susceptible	Data not found	Susceptible	Data not found	No	Isolate not available	Isolate not available	Isolate not available	Isolate not available
Paratyphi 1607	PDC 1	Outpatient	2012-08-05	2012	Male	84	Susceptible	Susceptible	Susceptible	Data not found	Susceptible	Data not found	No	Isolate not available	Isolate not available	Isolate not available	Isolate not available
Paratyphi 1608	BSHI	Outpatient	2012-08-06	2012	Male	72	Susceptible	Susceptible	Susceptible	Intermediate	Susceptible	Data not found	No	Isolate not available	Isolate not available	Isolate not available	Isolate not available
Paratyphi 1609	BSHI	Inpatient	2012-08-08	2012	Female	45	Susceptible	Susceptible	Susceptible	Data not found	Susceptible	Susceptible	Yes	0.5	Intermediate	0.0625	Susceptible
Paratyphi 1610	PDC 1	Outpatient	2012-08-11	2012	Male	276	Susceptible	Susceptible	Susceptible	Data not found	Susceptible	Susceptible	No	Isolate not available	Isolate not available	Isolate not available	Isolate not available
Paratyphi 1611	PDC 1	Outpatient	2012-08-13	2012	Female	72	Susceptible	Susceptible	Susceptible	Data not found	Susceptible	Susceptible	No	Isolate not available	Isolate not available	Isolate not available	Isolate not available
Paratyphi 1612	PDC 1	Outpatient	2012-08-22	2012	Male	72	Susceptible	Susceptible	Susceptible	Data not found	Susceptible	Susceptible	No	Isolate not available	Isolate not available	Isolate not available	Isolate not available
Paratyphi 1613	PDC 1	Outpatient	2012-08-25	2012	Female	40	Susceptible	Susceptible	Susceptible	Data not found	Susceptible	Susceptible	No	Isolate not available	Isolate not available	Isolate not available	Isolate not available
Paratyphi 1614	PDC 1	Outpatient	2012-08-26	2012	Male	456	Susceptible	Susceptible	Susceptible	Data not found	Susceptible	Susceptible	No	Isolate not available	Isolate not available	Isolate not available	Isolate not available
Paratyphi 1615	PDC 1	Outpatient	2012-08-26	2012	Female	204	Susceptible	Susceptible	Susceptible	Data not found	Susceptible	Susceptible	No	Isolate not available	Isolate not available	Isolate not available	Isolate not available
Paratyphi 1616	PDC 1	Outpatient	2012-08-27	2012	Male	36	Susceptible	Susceptible	Susceptible	Data not found	Susceptible	Susceptible	No	Isolate not available	Isolate not available	Isolate not available	Isolate not available
Paratyphi 1617	PDC 1	Outpatient	2012-08-28	2012	Female	30	Susceptible	Susceptible	Susceptible	Data not found	Susceptible	Susceptible	No	Isolate not available	Isolate not available	Isolate not available	Isolate not available
Paratyphi 1618	BSHI	Outpatient	2012-08-29	2012	Male	132	Susceptible	Susceptible	Susceptible	Intermediate	Susceptible	Susceptible	No	Isolate not available	Isolate not available	Isolate not available	Isolate not available
Paratyphi 1619	PDC 1	Outpatient	2012-08-29	2012	Male	396	Susceptible	Susceptible	Susceptible	Data not found	Susceptible	Susceptible	No	Isolate not available	Isolate not available	Isolate not available	Isolate not available
Paratyphi 1620	PDC 1	Outpatient	2012-08-31	2012	Male	384	Susceptible	Susceptible	Susceptible	Data not found	Susceptible	Susceptible	No	Isolate not available	Isolate not available	Isolate not available	Isolate not available
Paratyphi 1621	PDC 1	Outpatient	2012-09-02	2012	Male	204	Susceptible	Susceptible	Susceptible	Data not found	Susceptible	Susceptible	No	Isolate not available	Isolate not available	Isolate not available	Isolate not available
Paratyphi 1622	PDC 1	Outpatient	2012-09-03	2012	Male	156	Susceptible	Susceptible	Susceptible	Data not found	Susceptible	Data not found	No	Isolate not available	Isolate not available	Isolate not available	Isolate not available
Paratyphi 1623	PDC 1	Outpatient	2012-09-04	2012	Female	62	Susceptible	Resistant	Susceptible	Data not found	Susceptible	Susceptible	No	Isolate not available	Isolate not available	Isolate not available	Isolate not available
Paratyphi 1624	BSHI	Outpatient	2012-09-06	2012	Female		Susceptible	Susceptible	Susceptible	Intermediate	Susceptible	Susceptible	No	Isolate not available	Isolate not available	Isolate not available	Isolate not available
Paratyphi 1625	PDC 1	Outpatient	2012-09-06	2012	Male	72	Susceptible	Susceptible	Susceptible	Data not found	Susceptible	Susceptible	No	Isolate not available	Isolate not available	Isolate not available	Isolate not available
Paratyphi 1626	PDC 1	Outpatient	2012-09-06	2012	Male	324	Susceptible	Susceptible	Susceptible	Data not found	Susceptible	Susceptible	No	Isolate not available	Isolate not available	Isolate not available	Isolate not available
Paratyphi 1627	PDC 1	Outpatient	2012-09-07	2012	Male	144	Susceptible	Susceptible	Susceptible	Data not found	Susceptible	Susceptible	No	Isolate not available	Isolate not available	Isolate not available	Isolate not available
Paratyphi 1628	PDC 1	Outpatient	2012-09-08	2012	Male	96	Susceptible	Susceptible	Susceptible	Data not found	Susceptible	Data not found	No	Isolate not available	Isolate not available	Isolate not available	Isolate not available
Paratyphi 1629	PDC 1	Outpatient	2012-09-08	2012	Female	264	Susceptible	Susceptible	Susceptible	Data not found	Susceptible	Data not found	No	Isolate not available	Isolate not available	Isolate not available	Isolate not available
Paratyphi 1630	PDC 1	Outpatient	2012-09-08	2012	Female	540	Susceptible	Susceptible	Susceptible	Data not found	Susceptible	Data not found	No	Isolate not available	Isolate not available	Isolate not available	Isolate not available
Paratyphi 1631	PDC 1	Outpatient	2012-09-08	2012	Male	216	Susceptible	Susceptible	Susceptible	Data not found	Susceptible	Susceptible	No	Isolate not available	Isolate not available	Isolate not available	Isolate not available
Paratyphi 1632	BSHI	Outpatient	2012-09-11	2012	Female		Susceptible	Susceptible	Susceptible	Intermediate	Susceptible	Susceptible	No	Isolate not available	Isolate not available	Isolate not available	Isolate not available
Paratyphi 1633	BSHI	Outpatient	2012-09-13	2012	Female	132	Susceptible	Susceptible	Susceptible	Intermediate	Susceptible	Susceptible	No	Isolate not available	Isolate not available	Isolate not available	Isolate not available
Paratyphi 1634	PDC 1	Outpatient	2012-09-16	2012	Male	132	Susceptible	Susceptible	Susceptible	Data not found	Susceptible	Data not found	No	Isolate not available	Isolate not available	Isolate not available	Isolate not available
Paratyphi 1635	PDC 1	Outpatient	2012-09-16	2012	Male	96	Susceptible	Susceptible	Susceptible	Data not found	Susceptible	Susceptible	No	Isolate not available	Isolate not available	Isolate not available	Isolate not available
Paratyphi 1636	PDC 1	Outpatient	2012-09-17	2012	Female	396	Susceptible	Susceptible	Susceptible	Data not found	Susceptible	Data not found	No	Isolate not available	Isolate not available	Isolate not available	Isolate not available
Paratyphi 1637	PDC 1	Outpatient	2012-09-19	2012	Male	336	Susceptible	Susceptible	Susceptible	Data not found	Susceptible	Data not found	No	Isolate not available	Isolate not available	Isolate not available	Isolate not available
Paratyphi 1638	PDC 1	Outpatient	2012-09-23	2012	Female	336	Susceptible	Susceptible	Susceptible	Data not found	Susceptible	Susceptible	No	Isolate not available	Isolate not available	Isolate not available	Isolate not available
Paratyphi 1639	PDC 1	Outpatient	2012-09-25	2012	Male	420	Susceptible	Susceptible	Susceptible	Data not found	Susceptible	Susceptible	No	Isolate not available	Isolate not available	Isolate not available	Isolate not available
Paratyphi 1640	PDC 1	Outpatient	2012-09-26	2012	Female	54	Susceptible	Susceptible	Susceptible	Data not found	Susceptible	Data not found	No	Isolate not available	Isolate not available	Isolate not available	Isolate not available
Paratyphi 1641	PDC 1	Outpatient	2012-09-29	2012	Male	420	Susceptible	Susceptible	Susceptible	Data not found	Susceptible	Data not found	No	Isolate not available	Isolate not available	Isolate not available	Isolate not available
Paratyphi 1642	PDC 1	Outpatient	2012-10-02	2012	Male	720	Susceptible	Susceptible	Susceptible	Data not found	Susceptible	Data not found	No	Isolate not available	Isolate not available	Isolate not available	Isolate not available
Paratyphi 1643	PDC 1	Outpatient	2012-10-02	2012	Male	216	Susceptible	Susceptible	Susceptible	Data not found	Susceptible	Susceptible	No	Isolate not available	Isolate not available	Isolate not available	Isolate not available
Paratyphi 1644	PDC 1	Outpatient	2012-10-02	2012	Male	312	Susceptible	Susceptible	Susceptible	Data not found	Susceptible	Susceptible	No	Isolate not available	Isolate not available	Isolate not available	Isolate not available
Paratyphi 1645	PDC 1	Outpatient	2012-10-02	2012	Female	204	Susceptible	Susceptible	Susceptible	Data not found	Susceptible	Susceptible	No	Isolate not available	Isolate not available	Isolate not available	Isolate not available
Paratyphi 1646	PDC 1	Outpatient	2012-10-06	2012	Male	66	Susceptible	Susceptible	Susceptible	Data not found	Susceptible	Susceptible	No	Isolate not available	Isolate not available	Isolate not available	Isolate not available
Paratyphi 1647	PDC 1	Outpatient	2012-10-09	2012	Male	456	Susceptible	Susceptible	Susceptible	Data not found	Susceptible	Data not found	No	Isolate not available	Isolate not available	Isolate not available	Isolate not available
Paratyphi 1648	PDC 1	Outpatient	2012-10-11	2012	Female	84	Susceptible	Susceptible	Susceptible	Data not found	Susceptible	Susceptible	No	Isolate not available	Isolate not available	Isolate not available	Isolate not available
Paratyphi 1649	PDC 1	Outpatient	2012-10-12	2012	Female	264	Susceptible	Susceptible	Susceptible	Data not found	Susceptible	Susceptible	No	Isolate not available	Isolate not available	Isolate not available	Isolate not available
Paratyphi 1650	PDC 1	Outpatient	2012-10-15	2012	Male	54	Susceptible	Susceptible	Susceptible	Data not found	Susceptible	Susceptible	No	Isolate not available	Isolate not available	Isolate not available	Isolate not available
Paratyphi 1651	PDC 1	Outpatient	2012-10-22	2012	Male	112	Susceptible	Susceptible	Susceptible	Data not found	Susceptible	Data not found	No	Isolate not available	Isolate not available	Isolate not available	Isolate not available
Paratyphi 1652	PDC 1	Outpatient	2012-10-25	2012	Male	84	Susceptible	Susceptible	Susceptible	Data not found	Susceptible	Data not found	No	Isolate not available	Isolate not available	Isolate not available	Isolate not available
Paratyphi 1653	BSHI	Inpatient	2012-10-27	2012	Male	21	Susceptible	Susceptible	Susceptible	Intermediate	Susceptible	Susceptible	Yes	0.5	Intermediate	0.0625	Susceptible
Paratyphi 1654	PDC 1	Outpatient	2012-10-30	2012	Male	35	Susceptible	Susceptible	Susceptible	Data not found	Susceptible	Susceptible	No	Isolate not available	Isolate not available	Isolate not available	Isolate not available
Paratyphi 1655	PDC 1	Outpatient	2012-11-03	2012	Female	24	Susceptible	Susceptible	Susceptible	Data not found	Susceptible	Susceptible	No	Isolate not available	Isolate not available	Isolate not available	Isolate not available
Paratyphi 1656	PDC 1	Outpatient	2012-11-05	2012	Male	29	Susceptible	Susceptible	Susceptible	Data not found	Susceptible	Data not found	No	Isolate not available	Isolate not available	Isolate not available	Isolate not available
Paratyphi 1657	PDC 1	Outpatient	2012-11-05	2012	Male	240	Susceptible	Susceptible	Susceptible	Data not found	Susceptible	Data not found	No	Isolate not available	Isolate not available	Isolate not available	Isolate not available
Paratyphi 1658	PDC 1	Outpatient	2012-11-07	2012	Female	144	Susceptible	Susceptible	Susceptible	Data not found	Susceptible	Data not found	No	Isolate not available	Isolate not available	Isolate not available	Isolate not available
Paratyphi 1659	PDC 1	Outpatient	2012-11-07	2012	Male	156	Susceptible	Susceptible	Susceptible	Data not found	Susceptible	Susceptible	No	Isolate not available	Isolate not available	Isolate not available	Isolate not available
Paratyphi 1660	PDC 1	Outpatient	2012-11-12	2012	Female	420	Susceptible	Susceptible	Susceptible	Data not found	Susceptible	Data not found	No	Isolate not available	Isolate not available	Isolate not available	Isolate not available
Paratyphi 1661	PDC 1	Outpatient	2012-11-17	2012	Male	144	Resistant	Susceptible	Data not found	Data not found	Susceptible	Data not found	No	Isolate not available	Isolate not available	Isolate not available	Isolate not available
Paratyphi 1662	PDC 1	Outpatient	2012-11-19	2012	Male	540	Susceptible	Susceptible	Susceptible	Data not found	Susceptible	Susceptible	No	Isolate not available	Isolate not available	Isolate not available	Isolate not available
Paratyphi 1663	PDC 1	Outpatient	2012-11-20	2012	Female	276	Susceptible	Susceptible	Susceptible	Data not found	Susceptible	Susceptible	No	Isolate not available	Isolate not available	Isolate not available	Isolate not available
Paratyphi 1664	PDC 1	Outpatient	2012-11-21	2012	Male	120	Susceptible	Susceptible	Susceptible	Data not found	Susceptible	Susceptible	No	Isolate not available	Isolate not available	Isolate not available	Isolate not available
Paratyphi 1665	PDC 1	Outpatient	2012-11-21	2012	Male	324	Susceptible	Susceptible	Susceptible	Data not found	Susceptible	Susceptible	No	Isolate not available	Isolate not available	Isolate not available	Isolate not available
Paratyphi 1666	PDC 1	Outpatient	2012-11-22	2012	Male	45	Susceptible	Susceptible	Susceptible	Data not found	Susceptible	Susceptible	No	Isolate not available	Isolate not available	Isolate not available	Isolate not available
Paratyphi 1667	BSHI	Inpatient	2012-11-22	2012	Male	20	Susceptible	Susceptible	Susceptible	Intermediate	Susceptible	Susceptible	Yes	0.5	Intermediate	0.0625	Susceptible
Paratyphi 1668	PDC 1	Outpatient	2012-11-24	2012	Female	96	Susceptible	Susceptible	Data not found	Data not found	Susceptible	Data not found	No	Isolate not available	Isolate not available	Isolate not available	Isolate not available
Paratyphi 1669	PDC 1	Outpatient	2012-12-01	2012	Female	48	Susceptible	Susceptible	Susceptible	Data not found	Susceptible	Susceptible	No	Isolate not available	Isolate not available	Isolate not available	Isolate not available
Paratyphi 1670	PDC 1	Outpatient	2012-12-07	2012	Female	144	Susceptible	Susceptible	Susceptible	Data not found	Susceptible	Data not found	No	Isolate not available	Isolate not available	Isolate not available	Isolate not available
Paratyphi 1671	PDC 1	Outpatient	2012-12-09	2012	Female	42	Susceptible	Susceptible	Susceptible	Data not found	Susceptible	Data not found	No	Isolate not available	Isolate not available	Isolate not available	Isolate not available
Paratyphi 1672	BSHI	Outpatient	2012-12-11	2012	Male	72	Susceptible	Susceptible	Susceptible	Intermediate	Susceptible	Susceptible	No	Isolate not available	Isolate not available	Isolate not available	Isolate not available
Paratyphi 1673	BSHI	Outpatient	2012-12-20	2012	Male	36	Susceptible	Susceptible	Susceptible	Intermediate	Susceptible	Susceptible	No	Isolate not available	Isolate not available	Isolate not available	Isolate not available
Paratyphi 1674	PDC 1	Outpatient	2012-12-25	2012	Female	324	Susceptible	Susceptible	Susceptible	Data not found	Susceptible	Susceptible	No	Isolate not available	Isolate not available	Isolate not available	Isolate not available
Paratyphi 1675	PDC 1	Outpatient	2012-12-26	2012	Male	48	Susceptible	Susceptible	Susceptible	Data not found	Susceptible	Susceptible	No	Isolate not available	Isolate not available	Isolate not available	Isolate not available
Paratyphi 1676	PDC 1	Outpatient	2012-12-27	2012	Male	468	Susceptible	Susceptible	Susceptible	Data not found	Susceptible	Data not found	No	Isolate not available	Isolate not available	Isolate not available	Isolate not available
Paratyphi 1677	PDC 1	Outpatient	2012-12-28	2012	Female	84	Susceptible	Susceptible	Susceptible	Data not found	Susceptible	Data not found	No	Isolate not available	Isolate not available	Isolate not available	Isolate not available
Paratyphi 1678	PDC 1	Outpatient	2012-12-30	2012	Male	360	Susceptible	Susceptible	Susceptible	Data not found	Susceptible	Susceptible	No	Isolate not available	Isolate not available	Isolate not available	Isolate not available
Paratyphi 1679	PDC 1	Outpatient	2013-01-02	2013	Female	300	Susceptible	Susceptible	Susceptible	Data not found	Susceptible	Data not found	No	Isolate not available	Isolate not available	Isolate not available	Isolate not available
Paratyphi 1680	PDC 1	Outpatient	2013-01-03	2013	Female	240	Susceptible	Susceptible	Susceptible	Data not found	Susceptible	Susceptible	No	Isolate not available	Isolate not available	Isolate not available	Isolate not available
Paratyphi 1681	PDC 1	Outpatient	2013-01-04	2013	Female	36	Susceptible	Susceptible	Susceptible	Data not found	Susceptible	Susceptible	No	Isolate not available	Isolate not available	Isolate not available	Isolate not available
Paratyphi 1682	BSHI	Outpatient	2013-01-10	2013	Male	60	Susceptible	Susceptible	Susceptible	Intermediate	Susceptible	Susceptible	No	Isolate not available	Isolate not available	Isolate not available	Isolate not available
Paratyphi 1683	PDC 1	Outpatient	2013-01-12	2013	Male	456	Susceptible	Susceptible	Susceptible	Data not found	Susceptible	Susceptible	No	Isolate not available	Isolate not available	Isolate not available	Isolate not available
Paratyphi 1684	PDC 1	Outpatient	2013-01-14	2013	Male	360	Susceptible	Susceptible	Susceptible	Data not found	Susceptible	Susceptible	No	Isolate not available	Isolate not available	Isolate not available	Isolate not available
Paratyphi 1685	PDC 1	Outpatient	2013-01-16	2013	Male	264	Susceptible	Susceptible	Susceptible	Data not found	Susceptible	Data not found	No	Isolate not available	Isolate not available	Isolate not available	Isolate not available
Paratyphi 1686	BSHI	Inpatient	2013-01-16	2013	Female	59	Susceptible	Susceptible	Susceptible	Intermediate	Susceptible	Susceptible	Yes	0.5	Intermediate	0.0625	Susceptible
Paratyphi 1687	SSFH	Inpatient	2013-01-19	2013	Male	36	Susceptible	Susceptible	Susceptible	Intermediate	Susceptible	Susceptible	Yes	0.25	Intermediate	0.0625	Susceptible
Paratyphi 1688	BSHI	Outpatient	2013-01-19	2013	Male	43	Susceptible	Susceptible	Susceptible	Intermediate	Susceptible	Susceptible	No	Isolate not available	Isolate not available	Isolate not available	Isolate not available
Paratyphi 1689	BSHI	Outpatient	2013-01-19	2013	Female	12	Susceptible	Susceptible	Susceptible	Intermediate	Susceptible	Susceptible	No	Isolate not available	Isolate not available	Isolate not available	Isolate not available
Paratyphi 1690	BSHI	Outpatient	2013-01-20	2013	Female		Susceptible	Susceptible	Susceptible	Intermediate	Susceptible	Susceptible	No	Isolate not available	Isolate not available	Isolate not available	Isolate not available
Paratyphi 1691	BSHI	Inpatient	2013-01-21	2013	Male	26	Susceptible	Susceptible	Susceptible	Intermediate	Susceptible	Susceptible	No	Isolate not available	Isolate not available	Isolate not available	Isolate not available
Paratyphi 1692	BSHI	Outpatient	2013-01-22	2013	Male	2	Susceptible	Susceptible	Susceptible	Intermediate	Susceptible	Susceptible	No	Isolate not available	Isolate not available	Isolate not available	Isolate not available
Paratyphi 1693	BSHI	Outpatient	2013-01-23	2013	Male	60	Susceptible	Susceptible	Susceptible	Intermediate	Susceptible	Susceptible	No	Isolate not available	Isolate not available	Isolate not available	Isolate not available
Paratyphi 1694	BSHI	Outpatient	2013-01-23	2013	Female	63	Susceptible	Susceptible	Susceptible	Intermediate	Susceptible	Susceptible	No	Isolate not available	Isolate not available	Isolate not available	Isolate not available
Paratyphi 1695	PDC 1	Outpatient	2013-01-25	2013	Male	252	Susceptible	Susceptible	Susceptible	Data not found	Susceptible	Susceptible	No	Isolate not available	Isolate not available	Isolate not available	Isolate not available
Paratyphi 1696	PDC 1	Outpatient	2013-01-27	2013	Female	53	Susceptible	Susceptible	Susceptible	Data not found	Susceptible	Susceptible	No	Isolate not available	Isolate not available	Isolate not available	Isolate not available
Paratyphi 1697	BSHI	Outpatient	2013-01-28	2013	Male	60	Susceptible	Susceptible	Susceptible	Intermediate	Susceptible	Susceptible	No	Isolate not available	Isolate not available	Isolate not available	Isolate not available
Paratyphi 1698	PDC 1	Outpatient	2013-01-28	2013	Female	336	Susceptible	Susceptible	Susceptible	Data not found	Susceptible	Susceptible	No	Isolate not available	Isolate not available	Isolate not available	Isolate not available
Paratyphi 1699	PDC 1	Outpatient	2013-02-02	2013	Female	22	Susceptible	Susceptible	Susceptible	Data not found	Susceptible	Data not found	No	Isolate not available	Isolate not available	Isolate not available	Isolate not available
Paratyphi 1700	BSHI	Outpatient	2013-02-03	2013	Female	300	Susceptible	Susceptible	Susceptible	Intermediate	Susceptible	Susceptible	No	Isolate not available	Isolate not available	Isolate not available	Isolate not available
Paratyphi 1701	PDC 1	Outpatient	2013-02-07	2013	Male	216	Susceptible	Susceptible	Susceptible	Data not found	Susceptible	Susceptible	No	Isolate not available	Isolate not available	Isolate not available	Isolate not available
Paratyphi 1702	PDC 1	Outpatient	2013-02-11	2013	Female	84	Susceptible	Susceptible	Susceptible	Data not found	Susceptible	Susceptible	No	Isolate not available	Isolate not available	Isolate not available	Isolate not available
Paratyphi 1703	PDC 1	Outpatient	2013-02-14	2013	Male	300	Susceptible	Susceptible	Susceptible	Data not found	Susceptible	Data not found	No	Isolate not available	Isolate not available	Isolate not available	Isolate not available
Paratyphi 1704	PDC 1	Outpatient	2013-02-17	2013	Male	240	Susceptible	Susceptible	Susceptible	Data not found	Susceptible	Susceptible	No	Isolate not available	Isolate not available	Isolate not available	Isolate not available
Paratyphi 1705	PDC 1	Outpatient	2013-02-17	2013	Male	228	Susceptible	Susceptible	Susceptible	Data not found	Susceptible	Susceptible	No	Isolate not available	Isolate not available	Isolate not available	Isolate not available
Paratyphi 1706	BSHI	Inpatient	2013-02-20	2013	Male	46	Susceptible	Susceptible	Susceptible	Intermediate	Susceptible	Susceptible	Yes	0.5	Intermediate	0.0625	Susceptible
Paratyphi 1707	PDC 1	Outpatient	2013-02-21	2013	Female	240	Susceptible	Susceptible	Susceptible	Data not found	Susceptible	Susceptible	No	Isolate not available	Isolate not available	Isolate not available	Isolate not available
Paratyphi 1708	PDC 1	Outpatient	2013-02-21	2013	Female	336	Susceptible	Susceptible	Susceptible	Data not found	Susceptible	Susceptible	No	Isolate not available	Isolate not available	Isolate not available	Isolate not available
Paratyphi 1709	BSHI	Inpatient	2013-02-21	2013	Male	42	Susceptible	Susceptible	Susceptible	Intermediate	Susceptible	Susceptible	Yes	0.5	Intermediate	0.0625	Susceptible
Paratyphi 1710	BSHI	Outpatient	2013-02-22	2013	Female	144	Susceptible	Susceptible	Susceptible	Intermediate	Susceptible	Susceptible	No	Isolate not available	Isolate not available	Isolate not available	Isolate not available
Paratyphi 1711	PDC 1	Outpatient	2013-02-23	2013	Female	96	Susceptible	Susceptible	Susceptible	Data not found	Susceptible	Susceptible	No	Isolate not available	Isolate not available	Isolate not available	Isolate not available
Paratyphi 1712	PDC 1	Outpatient	2013-02-25	2013	Male	324	Susceptible	Susceptible	Susceptible	Data not found	Susceptible	Susceptible	No	Isolate not available	Isolate not available	Isolate not available	Isolate not available
Paratyphi 1713	PDC 1	Outpatient	2013-03-02	2013	Female	324	Susceptible	Susceptible	Susceptible	Data not found	Susceptible	Susceptible	No	Isolate not available	Isolate not available	Isolate not available	Isolate not available
Paratyphi 1714	BSHI	Outpatient	2013-03-05	2013	Data not found	60	Susceptible	Susceptible	Susceptible	Intermediate	Susceptible	Susceptible	No	Isolate not available	Isolate not available	Isolate not available	Isolate not available
Paratyphi 1715	SSFH	Inpatient	2013-03-09	2013	Female	75	Susceptible	Susceptible	Susceptible	Intermediate	Susceptible	Susceptible	Yes	0.5	Intermediate	0.125	Susceptible
Paratyphi 1716	PDC 1	Outpatient	2013-03-24	2013	Female	276	Susceptible	Susceptible	Susceptible	Data not found	Susceptible	Susceptible	No	Isolate not available	Isolate not available	Isolate not available	Isolate not available
Paratyphi 1717	BSHI	Outpatient	2013-03-27	2013	Male		Susceptible	Susceptible	Susceptible	Intermediate	Susceptible	Susceptible	No	Isolate not available	Isolate not available	Isolate not available	Isolate not available
Paratyphi 1718	PDC 1	Outpatient	2013-03-30	2013	Female	36	Susceptible	Susceptible	Susceptible	Data not found	Susceptible	Susceptible	No	Isolate not available	Isolate not available	Isolate not available	Isolate not available
Paratyphi 1719	PDC 1	Outpatient	2013-03-31	2013	Female	16	Susceptible	Susceptible	Susceptible	Data not found	Susceptible	Susceptible	No	Isolate not available	Isolate not available	Isolate not available	Isolate not available
Paratyphi 1720	SSFH	Inpatient	2013-04-03	2013	Female	96	Susceptible	Susceptible	Susceptible	Intermediate	Susceptible	Susceptible	Yes	0.5	Intermediate	0.0625	Susceptible
Paratyphi 1721	PDC 1	Outpatient	2013-04-04	2013	Female	312	Susceptible	Susceptible	Susceptible	Data not found	Susceptible	Susceptible	No	Isolate not available	Isolate not available	Isolate not available	Isolate not available
Paratyphi 1722	PDC 1	Outpatient	2013-04-12	2013	Female	78	Susceptible	Susceptible	Susceptible	Data not found	Susceptible	Data not found	No	Isolate not available	Isolate not available	Isolate not available	Isolate not available
Paratyphi 1723	PDC 1	Outpatient	2013-04-14	2013	Male	216	Susceptible	Susceptible	Susceptible	Data not found	Susceptible	Susceptible	No	Isolate not available	Isolate not available	Isolate not available	Isolate not available
Paratyphi 1724	PDC 1	Outpatient	2013-04-14	2013	Male	42	Resistant	Susceptible	Susceptible	Data not found	Susceptible	Susceptible	No	Isolate not available	Isolate not available	Isolate not available	Isolate not available
Paratyphi 1725	BSHI	Inpatient	2013-04-15	2013	Male	72	Susceptible	Susceptible	Susceptible	Intermediate	Susceptible	Susceptible	Yes	0.5	Intermediate	0.0625	Susceptible
Paratyphi 1726	PDC 1	Outpatient	2013-04-21	2013	Male	25	Susceptible	Susceptible	Susceptible	Data not found	Susceptible	Susceptible	No	Isolate not available	Isolate not available	Isolate not available	Isolate not available
Paratyphi 1727	PDC 1	Outpatient	2013-04-21	2013	Female	78	Susceptible	Susceptible	Susceptible	Data not found	Susceptible	Susceptible	No	Isolate not available	Isolate not available	Isolate not available	Isolate not available
Paratyphi 1728	PDC 1	Outpatient	2013-04-24	2013	Female	120	Susceptible	Susceptible	Susceptible	Data not found	Susceptible	Susceptible	No	Isolate not available	Isolate not available	Isolate not available	Isolate not available
Paratyphi 1729	BSHI	Outpatient	2013-05-02	2013	Male	90	Susceptible	Susceptible	Susceptible	Intermediate	Susceptible	Susceptible	No	Isolate not available	Isolate not available	Isolate not available	Isolate not available
Paratyphi 1730	BSHI	Outpatient	2013-05-04	2013	Male	66	Susceptible	Susceptible	Susceptible	Intermediate	Susceptible	Susceptible	No	Isolate not available	Isolate not available	Isolate not available	Isolate not available
Paratyphi 1731	BSHI	Outpatient	2013-05-04	2013	Male	54	Susceptible	Susceptible	Susceptible	Intermediate	Susceptible	Susceptible	No	Isolate not available	Isolate not available	Isolate not available	Isolate not available
Paratyphi 1732	PDC 1	Outpatient	2013-05-05	2013	Female	240	Susceptible	Susceptible	Susceptible	Data not found	Susceptible	Susceptible	No	Isolate not available	Isolate not available	Isolate not available	Isolate not available
Paratyphi 1733	SSFH	Inpatient	2013-05-07	2013	Female	38	Susceptible	Susceptible	Susceptible	Intermediate	Susceptible	Susceptible	Yes	0.5	Intermediate	0.0625	Susceptible
Paratyphi 1734	BSHI	Inpatient	2013-05-08	2013	Female	84	Susceptible	Susceptible	Susceptible	Intermediate	Susceptible	Susceptible	Yes	0.5	Intermediate	0.0625	Susceptible
Paratyphi 1735	PDC 1	Outpatient	2013-05-11	2013	Female	51	Data not found	Susceptible	Susceptible	Data not found	Susceptible	Data not found	No	Isolate not available	Isolate not available	Isolate not available	Isolate not available
Paratyphi 1736	BSHI	Inpatient	2013-05-11	2013	Male	36	Susceptible	Susceptible	Susceptible	Intermediate	Susceptible	Susceptible	Yes	0.5	Intermediate	0.0625	Susceptible
Paratyphi 1737	PDC 1	Outpatient	2013-05-19	2013	Female	600	Susceptible	Susceptible	Susceptible	Data not found	Susceptible	Data not found	No	Isolate not available	Isolate not available	Isolate not available	Isolate not available
Paratyphi 1738	PDC 1	Outpatient	2013-05-19	2013	Male	276	Susceptible	Susceptible	Susceptible	Data not found	Susceptible	Susceptible	No	Isolate not available	Isolate not available	Isolate not available	Isolate not available
Paratyphi 1739	PDC 1	Outpatient	2013-05-20	2013	Male	204	Susceptible	Susceptible	Susceptible	Data not found	Susceptible	Data not found	No	Isolate not available	Isolate not available	Isolate not available	Isolate not available
Paratyphi 1740	PDC 1	Outpatient	2013-05-20	2013	Male	336	Susceptible	Susceptible	Susceptible	Data not found	Susceptible	Susceptible	No	Isolate not available	Isolate not available	Isolate not available	Isolate not available
Paratyphi 1741	PDC 1	Outpatient	2013-05-22	2013	Female	12	Susceptible	Susceptible	Susceptible	Data not found	Susceptible	Data not found	No	Isolate not available	Isolate not available	Isolate not available	Isolate not available
Paratyphi 1742	PDC 1	Outpatient	2013-05-22	2013	Female	156	Susceptible	Susceptible	Susceptible	Data not found	Susceptible	Susceptible	No	Isolate not available	Isolate not available	Isolate not available	Isolate not available
Paratyphi 1743	PDC 1	Outpatient	2013-05-26	2013	Male	288	Susceptible	Susceptible	Susceptible	Data not found	Susceptible	Susceptible	No	Isolate not available	Isolate not available	Isolate not available	Isolate not available
Paratyphi 1744	PDC 1	Outpatient	2013-05-28	2013	Female	60	Susceptible	Susceptible	Susceptible	Data not found	Susceptible	Data not found	No	Isolate not available	Isolate not available	Isolate not available	Isolate not available
Paratyphi 1745	SSFH	Inpatient	2013-05-29	2013	Male	19	Susceptible	Susceptible	Susceptible	Intermediate	Susceptible	Susceptible	Yes	0.25	Intermediate	0.0625	Susceptible
Paratyphi 1746	PDC 1	Outpatient	2013-05-29	2013	Female	336	Susceptible	Susceptible	Susceptible	Data not found	Susceptible	Susceptible	No	Isolate not available	Isolate not available	Isolate not available	Isolate not available
Paratyphi 1747	PDC 1	Outpatient	2013-05-31	2013	Female	360	Susceptible	Susceptible	Susceptible	Data not found	Susceptible	Susceptible	No	Isolate not available	Isolate not available	Isolate not available	Isolate not available
Paratyphi 1748	SSFH	Inpatient	2013-06-01	2013	Female	52	Susceptible	Susceptible	Susceptible	Intermediate	Susceptible	Susceptible	Yes	0.5	Intermediate	0.0625	Susceptible
Paratyphi 1749	PDC 1	Outpatient	2013-06-10	2013	Male	420	Susceptible	Susceptible	Susceptible	Data not found	Susceptible	Susceptible	No	Isolate not available	Isolate not available	Isolate not available	Isolate not available
Paratyphi 1750	PDC 1	Outpatient	2013-06-12	2013	Male	288	Susceptible	Susceptible	Resistant	Data not found	Susceptible	Susceptible	No	Isolate not available	Isolate not available	Isolate not available	Isolate not available
Paratyphi 1751	PDC 1	Outpatient	2013-06-12	2013	Male	312	Susceptible	Susceptible	Susceptible	Data not found	Susceptible	Susceptible	No	Isolate not available	Isolate not available	Isolate not available	Isolate not available
Paratyphi 1752	PDC 1	Outpatient	2013-06-14	2013	Female	312	Susceptible	Susceptible	Susceptible	Data not found	Susceptible	Susceptible	No	Isolate not available	Isolate not available	Isolate not available	Isolate not available
Paratyphi 1753	PDC 1	Outpatient	2013-06-16	2013	Male	276	Susceptible	Susceptible	Susceptible	Data not found	Susceptible	Susceptible	No	Isolate not available	Isolate not available	Isolate not available	Isolate not available
Paratyphi 1754	PDC 1	Outpatient	2013-06-18	2013	Female	84	Susceptible	Susceptible	Susceptible	Data not found	Susceptible	Data not found	No	Isolate not available	Isolate not available	Isolate not available	Isolate not available
Paratyphi 1755	PDC 1	Outpatient	2013-06-23	2013	Male	312	Susceptible	Susceptible	Susceptible	Data not found	Susceptible	Data not found	No	Isolate not available	Isolate not available	Isolate not available	Isolate not available
Paratyphi 1756	PDC 1	Outpatient	2013-06-23	2013	Female	300	Susceptible	Susceptible	Data not found	Data not found	Susceptible	Susceptible	No	Isolate not available	Isolate not available	Isolate not available	Isolate not available
Paratyphi 1757	PDC 1	Outpatient	2013-06-25	2013	Male	300	Susceptible	Susceptible	Susceptible	Data not found	Susceptible	Susceptible	No	Isolate not available	Isolate not available	Isolate not available	Isolate not available
Paratyphi 1758	PDC 1	Outpatient	2013-06-26	2013	Male	168	Susceptible	Susceptible	Susceptible	Data not found	Susceptible	Data not found	No	Isolate not available	Isolate not available	Isolate not available	Isolate not available
Paratyphi 1759	PDC 1	Outpatient	2013-06-26	2013	Female	72	Susceptible	Susceptible	Susceptible	Data not found	Susceptible	Susceptible	No	Isolate not available	Isolate not available	Isolate not available	Isolate not available
Paratyphi 1760	PDC 1	Outpatient	2013-07-06	2013	Male	54	Susceptible	Susceptible	Susceptible	Data not found	Susceptible	Susceptible	No	Isolate not available	Isolate not available	Isolate not available	Isolate not available
Paratyphi 1761	PDC 1	Outpatient	2013-07-07	2013	Male	96	Susceptible	Susceptible	Susceptible	Data not found	Susceptible	Data not found	No	Isolate not available	Isolate not available	Isolate not available	Isolate not available
Paratyphi 1762	PDC 1	Outpatient	2013-07-11	2013	Female	312	Susceptible	Susceptible	Susceptible	Data not found	Susceptible	Susceptible	No	Isolate not available	Isolate not available	Isolate not available	Isolate not available
Paratyphi 1763	PDC 1	Outpatient	2013-07-14	2013	Female	168	Susceptible	Susceptible	Susceptible	Data not found	Susceptible	Susceptible	No	Isolate not available	Isolate not available	Isolate not available	Isolate not available
Paratyphi 1764	PDC 1	Outpatient	2013-07-19	2013	Male	336	Susceptible	Susceptible	Susceptible	Data not found	Susceptible	Susceptible	No	Isolate not available	Isolate not available	Isolate not available	Isolate not available
Paratyphi 1765	PDC 1	Outpatient	2013-07-20	2013	Female	15	Susceptible	Susceptible	Susceptible	Data not found	Susceptible	Susceptible	No	Isolate not available	Isolate not available	Isolate not available	Isolate not available
Paratyphi 1766	PDC 1	Outpatient	2013-07-21	2013	Male	288	Susceptible	Susceptible	Susceptible	Data not found	Susceptible	Data not found	No	Isolate not available	Isolate not available	Isolate not available	Isolate not available
Paratyphi 1767	PDC 1	Outpatient	2013-07-23	2013	Female	96	Susceptible	Susceptible	Susceptible	Data not found	Susceptible	Susceptible	No	Isolate not available	Isolate not available	Isolate not available	Isolate not available
Paratyphi 1768	PDC 1	Outpatient	2013-07-24	2013	Female	240	Susceptible	Susceptible	Susceptible	Data not found	Susceptible	Susceptible	No	Isolate not available	Isolate not available	Isolate not available	Isolate not available
Paratyphi 1769	BSHI	Inpatient	2013-07-24	2013	Female	50	Susceptible	Susceptible	Susceptible	Intermediate	Susceptible	Susceptible	Yes	0.5	Intermediate	0.0625	Susceptible
Paratyphi 1770	PDC 1	Outpatient	2013-07-28	2013	Female	84	Susceptible	Susceptible	Susceptible	Data not found	Susceptible	Susceptible	No	Isolate not available	Isolate not available	Isolate not available	Isolate not available
Paratyphi 1771	PDC 1	Outpatient	2013-08-06	2013	Male	420	Susceptible	Susceptible	Susceptible	Data not found	Susceptible	Data not found	No	Isolate not available	Isolate not available	Isolate not available	Isolate not available
Paratyphi 1772	PDC 1	Outpatient	2013-08-11	2013	Male	72	Susceptible	Data not found	Susceptible	Data not found	Susceptible	Susceptible	No	Isolate not available	Isolate not available	Isolate not available	Isolate not available
Paratyphi 1773	BSHI	Inpatient	2013-08-12	2013	Male	41	Susceptible	Susceptible	Susceptible	Intermediate	Susceptible	Susceptible	No	Isolate not available	Isolate not available	Isolate not available	Isolate not available
Paratyphi 1774	PDC 1	Outpatient	2013-08-14	2013	Male	168	Susceptible	Susceptible	Susceptible	Data not found	Susceptible	Susceptible	No	Isolate not available	Isolate not available	Isolate not available	Isolate not available
Paratyphi 1775	PDC 1	Outpatient	2013-08-20	2013	Female	264	Susceptible	Susceptible	Susceptible	Data not found	Susceptible	Susceptible	No	Isolate not available	Isolate not available	Isolate not available	Isolate not available
Paratyphi 1776	PDC 1	Outpatient	2013-08-20	2013	Female	78	Susceptible	Susceptible	Susceptible	Data not found	Susceptible	Susceptible	No	Isolate not available	Isolate not available	Isolate not available	Isolate not available
Paratyphi 1777	PDC 1	Outpatient	2013-08-24	2013	Female	276	Susceptible	Susceptible	Susceptible	Data not found	Susceptible	Susceptible	No	Isolate not available	Isolate not available	Isolate not available	Isolate not available
Paratyphi 1778	PDC 1	Outpatient	2013-08-24	2013	Male	288	Susceptible	Susceptible	Susceptible	Data not found	Susceptible	Susceptible	No	Isolate not available	Isolate not available	Isolate not available	Isolate not available
Paratyphi 1779	BSHI	Outpatient	2013-08-31	2013	Female	90	Susceptible	Susceptible	Susceptible	Intermediate	Susceptible	Susceptible	No	Isolate not available	Isolate not available	Isolate not available	Isolate not available
Paratyphi 1780	PDC 1	Outpatient	2013-08-31	2013	Female	840	Susceptible	Susceptible	Susceptible	Data not found	Susceptible	Susceptible	No	Isolate not available	Isolate not available	Isolate not available	Isolate not available
Paratyphi 1781	PDC 1	Outpatient	2013-09-02	2013	Female	276	Susceptible	Susceptible	Susceptible	Data not found	Susceptible	Susceptible	No	Isolate not available	Isolate not available	Isolate not available	Isolate not available
Paratyphi 1782	PDC 1	Outpatient	2013-09-12	2013	Female	35	Susceptible	Susceptible	Susceptible	Data not found	Susceptible	Susceptible	No	Isolate not available	Isolate not available	Isolate not available	Isolate not available
Paratyphi 1783	SSFH	Inpatient	2013-09-12	2013	Male	21	Susceptible	Susceptible	Susceptible	Intermediate	Susceptible	Susceptible	Yes	0.5	Intermediate	0.0625	Susceptible
Paratyphi 1784	PDC 1	Outpatient	2013-09-13	2013	Female	60	Susceptible	Susceptible	Susceptible	Data not found	Susceptible	Susceptible	No	Isolate not available	Isolate not available	Isolate not available	Isolate not available
Paratyphi 1785	SSFH	Inpatient	2013-09-14	2013	Female	96	Susceptible	Susceptible	Susceptible	Intermediate	Susceptible	Susceptible	Yes	0.25	Intermediate	0.0625	Susceptible
Paratyphi 1786	BSHI	Inpatient	2013-09-15	2013	Female	35	Susceptible	Susceptible	Susceptible	Intermediate	Susceptible	Susceptible	Yes	4	Resistant	0.0625	Susceptible
Paratyphi 1787	BSHI	Outpatient	2013-09-19	2013	Male	24	Susceptible	Susceptible	Susceptible	Intermediate	Susceptible	Susceptible	No	Isolate not available	Isolate not available	Isolate not available	Isolate not available
Paratyphi 1788	BSHI	Outpatient	2013-09-19	2013	Male	16	Susceptible	Susceptible	Susceptible	Intermediate	Susceptible	Susceptible	No	Isolate not available	Isolate not available	Isolate not available	Isolate not available
Paratyphi 1789	PDC 1	Outpatient	2013-09-22	2013	Male	80	Susceptible	Susceptible	Susceptible	Data not found	Susceptible	Susceptible	No	Isolate not available	Isolate not available	Isolate not available	Isolate not available
Paratyphi 1790	PDC 1	Outpatient	2013-09-30	2013	Female	276	Susceptible	Susceptible	Susceptible	Data not found	Susceptible	Susceptible	No	Isolate not available	Isolate not available	Isolate not available	Isolate not available
Paratyphi 1791	SSFH	Inpatient	2013-10-05	2013	Male	76	Susceptible	Susceptible	Susceptible	Intermediate	Susceptible	Susceptible	No	Isolate not available	Isolate not available	Isolate not available	Isolate not available
Paratyphi 1792	PDC 1	Outpatient	2013-10-22	2013	Male	28	Susceptible	Susceptible	Susceptible	Data not found	Susceptible	Data not found	No	Isolate not available	Isolate not available	Isolate not available	Isolate not available
Paratyphi 1793	PDC 1	Outpatient	2013-10-22	2013	Female	36	Susceptible	Susceptible	Resistant	Data not found	Susceptible	Susceptible	No	Isolate not available	Isolate not available	Isolate not available	Isolate not available
Paratyphi 1794	BSHI	Outpatient	2013-10-25	2013	Female	114	Susceptible	Susceptible	Susceptible	Intermediate	Susceptible	Susceptible	No	Isolate not available	Isolate not available	Isolate not available	Isolate not available
Paratyphi 1795	PDC 1	Outpatient	2013-10-28	2013	Female	48	Susceptible	Susceptible	Susceptible	Data not found	Susceptible	Susceptible	No	Isolate not available	Isolate not available	Isolate not available	Isolate not available
Paratyphi 1796	PDC 1	Outpatient	2013-10-30	2013	Female	300	Susceptible	Susceptible	Susceptible	Data not found	Susceptible	Susceptible	No	Isolate not available	Isolate not available	Isolate not available	Isolate not available
Paratyphi 1797	PDC 1	Outpatient	2013-10-30	2013	Female	72	Susceptible	Susceptible	Susceptible	Data not found	Susceptible	Susceptible	No	Isolate not available	Isolate not available	Isolate not available	Isolate not available
Paratyphi 1798	SSFH	Inpatient	2013-10-31	2013	Female	18	Susceptible	Susceptible	Susceptible	Resistant	Susceptible	Susceptible	Yes	0.5	Intermediate	0.0625	Susceptible
Paratyphi 1799	PDC 1	Outpatient	2013-11-02	2013	Male	108	Susceptible	Susceptible	Susceptible	Data not found	Susceptible	Data not found	No	Isolate not available	Isolate not available	Isolate not available	Isolate not available
Paratyphi 1800	PDC 1	Outpatient	2013-11-09	2013	Female	312	Susceptible	Susceptible	Susceptible	Data not found	Susceptible	Data not found	No	Isolate not available	Isolate not available	Isolate not available	Isolate not available
Paratyphi 1801	SSFH	Inpatient	2013-11-09	2013	Male	33	Susceptible	Susceptible	Susceptible	Intermediate	Susceptible	Susceptible	No	Isolate not available	Isolate not available	Isolate not available	Isolate not available
Paratyphi 1802	BSHI	Outpatient	2013-11-10	2013	Male	29	Susceptible	Susceptible	Susceptible	Intermediate	Susceptible	Susceptible	No	Isolate not available	Isolate not available	Isolate not available	Isolate not available
Paratyphi 1803	SSFH	Inpatient	2013-11-10	2013	Male	14	Susceptible	Susceptible	Susceptible	Intermediate	Susceptible	Susceptible	Yes	0.5	Intermediate	0.0625	Susceptible
Paratyphi 1804	PDC 1	Outpatient	2013-11-21	2013	Male	84	Susceptible	Susceptible	Susceptible	Data not found	Susceptible	Susceptible	No	Isolate not available	Isolate not available	Isolate not available	Isolate not available
Paratyphi 1805	SSFH	Inpatient	2013-11-22	2013	Female	17	Susceptible	Susceptible	Susceptible	Intermediate	Susceptible	Susceptible	Yes	0.5	Intermediate	0.125	Susceptible
Paratyphi 1806	PDC 1	Outpatient	2013-12-04	2013	Male	78	Susceptible	Susceptible	Susceptible	Data not found	Susceptible	Susceptible	No	Isolate not available	Isolate not available	Isolate not available	Isolate not available
Paratyphi 1807	PDC 1	Outpatient	2013-12-07	2013	Male	276	Susceptible	Susceptible	Susceptible	Data not found	Susceptible	Susceptible	No	Isolate not available	Isolate not available	Isolate not available	Isolate not available
Paratyphi 1808	BSHI	Outpatient	2013-12-08	2013	Female	84	Susceptible	Susceptible	Susceptible	Intermediate	Susceptible	Susceptible	No	Isolate not available	Isolate not available	Isolate not available	Isolate not available
Paratyphi 1809	BSHI	Outpatient	2013-12-11	2013	Female	102	Susceptible	Susceptible	Susceptible	Intermediate	Susceptible	Susceptible	No	Isolate not available	Isolate not available	Isolate not available	Isolate not available
Paratyphi 1810	SSFH	Inpatient	2013-12-15	2013	Male	29	Susceptible	Susceptible	Susceptible	Intermediate	Susceptible	Susceptible	No	Isolate not available	Isolate not available	Isolate not available	Isolate not available
Paratyphi 1811	PDC 1	Outpatient	2014-01-01	2014	Male	54	Susceptible	Susceptible	Susceptible	Data not found	Susceptible	Susceptible	No	Isolate not available	Isolate not available	Isolate not available	Isolate not available
Paratyphi 1812	PDC 1	Outpatient	2014-01-03	2014	Male	228	Susceptible	Susceptible	Susceptible	Data not found	Susceptible	Susceptible	No	Isolate not available	Isolate not available	Isolate not available	Isolate not available
Paratyphi 1813	PDC 1	Outpatient	2014-01-08	2014	Male	67	Susceptible	Susceptible	Susceptible	Data not found	Susceptible	Susceptible	No	Isolate not available	Isolate not available	Isolate not available	Isolate not available
Paratyphi 1814	PDC 1	Outpatient	2014-01-20	2014	Male	456	Susceptible	Susceptible	Susceptible	Data not found	Susceptible	Susceptible	No	Isolate not available	Isolate not available	Isolate not available	Isolate not available
Paratyphi 1815	PDC 1	Outpatient	2014-02-02	2014	Male	156	Susceptible	Susceptible	Susceptible	Data not found	Susceptible	Susceptible	No	Isolate not available	Isolate not available	Isolate not available	Isolate not available
Paratyphi 1816	PDC 1	Outpatient	2014-02-15	2014	Female	144	Susceptible	Susceptible	Susceptible	Data not found	Susceptible	Susceptible	No	Isolate not available	Isolate not available	Isolate not available	Isolate not available
Paratyphi 1817	PDC 1	Outpatient	2014-02-17	2014	Male	58	Susceptible	Susceptible	Susceptible	Data not found	Susceptible	Susceptible	No	Isolate not available	Isolate not available	Isolate not available	Isolate not available
Paratyphi 1818	PDC 1	Outpatient	2014-03-12	2014	Male	336	Susceptible	Susceptible	Susceptible	Data not found	Susceptible	Susceptible	No	Isolate not available	Isolate not available	Isolate not available	Isolate not available
Paratyphi 1819	PDC 1	Outpatient	2014-04-06	2014	Male	20	Susceptible	Susceptible	Susceptible	Data not found	Susceptible	Susceptible	No	Isolate not available	Isolate not available	Isolate not available	Isolate not available
Paratyphi 1820	PDC 1	Outpatient	2014-04-06	2014	Male	288	Susceptible	Susceptible	Susceptible	Data not found	Susceptible	Susceptible	No	Isolate not available	Isolate not available	Isolate not available	Isolate not available
Paratyphi 1821	PDC 1	Outpatient	2014-04-07	2014	Female	72	Susceptible	Susceptible	Susceptible	Data not found	Susceptible	Susceptible	No	Isolate not available	Isolate not available	Isolate not available	Isolate not available
Paratyphi 1822	PDC 1	Outpatient	2014-04-12	2014	Male	240	Susceptible	Susceptible	Susceptible	Data not found	Susceptible	Susceptible	No	Isolate not available	Isolate not available	Isolate not available	Isolate not available
Paratyphi 1823	SSFH	Inpatient	2014-04-14	2014	Female	144	Susceptible	Susceptible	Susceptible	Intermediate	Susceptible	Susceptible	Yes	0.25	Intermediate	0.0625	Susceptible
Paratyphi 1824	PDC 1	Outpatient	2014-04-23	2014	Male	348	Susceptible	Susceptible	Susceptible	Data not found	Susceptible	Susceptible	No	Isolate not available	Isolate not available	Isolate not available	Isolate not available
Paratyphi 1825	SSFH	Inpatient	2014-04-23	2014	Male	97	Susceptible	Susceptible	Susceptible	Intermediate	Susceptible	Resistant	Yes	0.5	Intermediate	0.125	Susceptible
Paratyphi 1826	BSHI	Inpatient	2014-04-26	2014	Female	60	Susceptible	Susceptible	Susceptible	Intermediate	Susceptible	Susceptible	No	Isolate not available	Isolate not available	Isolate not available	Isolate not available
Paratyphi 1827	PDC 1	Outpatient	2014-04-27	2014	Female	13	Susceptible	Data not found	Susceptible	Data not found	Susceptible	Susceptible	No	Isolate not available	Isolate not available	Isolate not available	Isolate not available
Paratyphi 1828	BSHI	Outpatient	2014-05-18	2014	Male	17	Susceptible	Susceptible	Susceptible	Intermediate	Susceptible	Susceptible	No	Isolate not available	Isolate not available	Isolate not available	Isolate not available
Paratyphi 1829	PDC 1	Outpatient	2014-05-20	2014	Male	120	Susceptible	Susceptible	Susceptible	Data not found	Susceptible	Susceptible	No	Isolate not available	Isolate not available	Isolate not available	Isolate not available
Paratyphi 1830	BSHI	Outpatient	2014-05-22	2014	Female	60	Susceptible	Susceptible	Susceptible	Intermediate	Susceptible	Susceptible	No	Isolate not available	Isolate not available	Isolate not available	Isolate not available
Paratyphi 1831	SSFH	Inpatient	2014-05-23	2014	Male	16	Susceptible	Susceptible	Susceptible	Intermediate	Susceptible	Susceptible	Yes	0.5	Intermediate	0.0625	Susceptible
Paratyphi 1832	BSHI	Outpatient	2014-06-02	2014	Male	108	Susceptible	Susceptible	Susceptible	Intermediate	Susceptible	Susceptible	No	Isolate not available	Isolate not available	Isolate not available	Isolate not available
Paratyphi 1833	PDC 1	Outpatient	2014-06-03	2014	Female	96	Susceptible	Susceptible	Susceptible	Data not found	Susceptible	Susceptible	No	Isolate not available	Isolate not available	Isolate not available	Isolate not available
Paratyphi 1834	BSHI	Inpatient	2014-06-11	2014	Male	36	Susceptible	Susceptible	Susceptible	Intermediate	Susceptible	Susceptible	Yes	0.25	Intermediate	0.125	Susceptible
Paratyphi 1835	BSHI	Outpatient	2014-06-19	2014	Data not found	108	Susceptible	Susceptible	Susceptible	Intermediate	Susceptible	Susceptible	No	Isolate not available	Isolate not available	Isolate not available	Isolate not available
Paratyphi 1836	PDC 1	Outpatient	2014-06-22	2014	Male	84	Susceptible	Susceptible	Susceptible	Data not found	Susceptible	Susceptible	No	Isolate not available	Isolate not available	Isolate not available	Isolate not available
Paratyphi 1837	PDC 1	Outpatient	2014-06-24	2014	Male	336	Susceptible	Susceptible	Susceptible	Data not found	Susceptible	Susceptible	No	Isolate not available	Isolate not available	Isolate not available	Isolate not available
Paratyphi 1838	PDC 1	Outpatient	2014-07-06	2014	Male	204	Susceptible	Susceptible	Susceptible	Data not found	Susceptible	Susceptible	No	Isolate not available	Isolate not available	Isolate not available	Isolate not available
Paratyphi 1839	PDC 1	Outpatient	2014-07-07	2014	Female	252	Susceptible	Data not found	Susceptible	Data not found	Susceptible	Susceptible	No	Isolate not available	Isolate not available	Isolate not available	Isolate not available
Paratyphi 1840	SSFH	Inpatient	2014-07-07	2014	Male	21	Susceptible	Susceptible	Susceptible	Intermediate	Susceptible	Susceptible	Yes	0.5	Intermediate	0.0625	Susceptible
Paratyphi 1841	PDC 1	Outpatient	2014-07-08	2014	Male	48	Susceptible	Susceptible	Susceptible	Data not found	Susceptible	Susceptible	No	Isolate not available	Isolate not available	Isolate not available	Isolate not available
Paratyphi 1842	PDC 1	Outpatient	2014-07-09	2014	Female	252	Susceptible	Susceptible	Susceptible	Data not found	Susceptible	Susceptible	No	Isolate not available	Isolate not available	Isolate not available	Isolate not available
Paratyphi 1843	PDC 1	Outpatient	2014-07-10	2014	Male	32	Susceptible	Susceptible	Susceptible	Data not found	Susceptible	Susceptible	No	Isolate not available	Isolate not available	Isolate not available	Isolate not available
Paratyphi 1844	BSHI	Outpatient	2014-07-17	2014	Data not found	60	Susceptible	Susceptible	Susceptible	Intermediate	Susceptible	Susceptible	No	Isolate not available	Isolate not available	Isolate not available	Isolate not available
Paratyphi 1845	PDC 1	Outpatient	2014-07-19	2014	Male	228	Susceptible	Susceptible	Susceptible	Data not found	Susceptible	Susceptible	No	Isolate not available	Isolate not available	Isolate not available	Isolate not available
Paratyphi 1846	PDC 1	Outpatient	2014-07-24	2014	Female	84	Susceptible	Susceptible	Susceptible	Data not found	Susceptible	Susceptible	No	Isolate not available	Isolate not available	Isolate not available	Isolate not available
Paratyphi 1847	PDC 1	Outpatient	2014-07-26	2014	Male	21	Susceptible	Susceptible	Susceptible	Data not found	Susceptible	Susceptible	No	Isolate not available	Isolate not available	Isolate not available	Isolate not available
Paratyphi 1848	PDC 1	Outpatient	2014-08-02	2014	Female	240	Susceptible	Susceptible	Susceptible	Data not found	Susceptible	Susceptible	No	Isolate not available	Isolate not available	Isolate not available	Isolate not available
Paratyphi 1849	SSFH	Inpatient	2014-08-06	2014	Female	119	Susceptible	Susceptible	Susceptible	Intermediate	Susceptible	Susceptible	Yes	0.25	Intermediate	0.0625	Susceptible
Paratyphi 1850	BSHI	Outpatient	2014-08-07	2014	Data not found	144	Susceptible	Susceptible	Susceptible	Intermediate	Susceptible	Susceptible	No	Isolate not available	Isolate not available	Isolate not available	Isolate not available
Paratyphi 1851	PDC 1	Outpatient	2014-08-14	2014	Male	336	Susceptible	Susceptible	Susceptible	Data not found	Susceptible	Susceptible	No	Isolate not available	Isolate not available	Isolate not available	Isolate not available
Paratyphi 1852	PDC 1	Outpatient	2014-08-14	2014	Male	144	Susceptible	Susceptible	Susceptible	Data not found	Susceptible	Susceptible	No	Isolate not available	Isolate not available	Isolate not available	Isolate not available
Paratyphi 1853	BSHI	Outpatient	2014-08-31	2014	Data not found	18	Susceptible	Susceptible	Susceptible	Intermediate	Susceptible	Susceptible	No	Isolate not available	Isolate not available	Isolate not available	Isolate not available
Paratyphi 1854	BSHI	Outpatient	2014-09-07	2014	Male	120	Susceptible	Susceptible	Susceptible	Intermediate	Susceptible	Susceptible	No	Isolate not available	Isolate not available	Isolate not available	Isolate not available
Paratyphi 1855	PDC 1	Outpatient	2014-09-07	2014	Male	132	Susceptible	Susceptible	Susceptible	Data not found	Susceptible	Susceptible	No	Isolate not available	Isolate not available	Isolate not available	Isolate not available
Paratyphi 1856	PDC 1	Outpatient	2014-09-09	2014	Female	564	Susceptible	Susceptible	Susceptible	Data not found	Susceptible	Susceptible	No	Isolate not available	Isolate not available	Isolate not available	Isolate not available
Paratyphi 1857	PDC 1	Outpatient	2014-09-10	2014	Male	180	Susceptible	Susceptible	Susceptible	Data not found	Susceptible	Susceptible	No	Isolate not available	Isolate not available	Isolate not available	Isolate not available
Paratyphi 1858	PDC 1	Outpatient	2014-09-13	2014	Male	192	Susceptible	Susceptible	Susceptible	Data not found	Susceptible	Susceptible	No	Isolate not available	Isolate not available	Isolate not available	Isolate not available
Paratyphi 1859	PDC 1	Outpatient	2014-09-13	2014	Male	312	Susceptible	Data not found	Susceptible	Data not found	Susceptible	Susceptible	No	Isolate not available	Isolate not available	Isolate not available	Isolate not available
Paratyphi 1860	PDC 1	Outpatient	2014-09-16	2014	Male	324	Susceptible	Susceptible	Susceptible	Data not found	Susceptible	Susceptible	No	Isolate not available	Isolate not available	Isolate not available	Isolate not available
Paratyphi 1861	PDC 1	Outpatient	2014-09-22	2014	Male	57	Susceptible	Data not found	Susceptible	Data not found	Susceptible	Susceptible	No	Isolate not available	Isolate not available	Isolate not available	Isolate not available
Paratyphi 1862	PDC 1	Outpatient	2014-09-23	2014	Female	42	Susceptible	Susceptible	Susceptible	Data not found	Susceptible	Susceptible	No	Isolate not available	Isolate not available	Isolate not available	Isolate not available
Paratyphi 1863	PDC 1	Outpatient	2014-09-27	2014	Male	360	Susceptible	Susceptible	Susceptible	Data not found	Susceptible	Susceptible	No	Isolate not available	Isolate not available	Isolate not available	Isolate not available
Paratyphi 1864	PDC 1	Outpatient	2014-09-27	2014	Female	78	Resistant	Susceptible	Susceptible	Data not found	Susceptible	Susceptible	No	Isolate not available	Isolate not available	Isolate not available	Isolate not available
Paratyphi 1865	PDC 1	Outpatient	2014-09-28	2014	Female	18	Susceptible	Data not found	Susceptible	Data not found	Susceptible	Susceptible	No	Isolate not available	Isolate not available	Isolate not available	Isolate not available
Paratyphi 1866	PDC 1	Outpatient	2014-09-30	2014	Female	108	Susceptible	Data not found	Susceptible	Data not found	Susceptible	Susceptible	No	Isolate not available	Isolate not available	Isolate not available	Isolate not available
Paratyphi 1867	BSHI	Inpatient	2014-10-07	2014	Female	72	Susceptible	Susceptible	Susceptible	Intermediate	Susceptible	Susceptible	Yes	0.25	Intermediate	0.125	Susceptible
Paratyphi 1868	BSHI	Outpatient	2014-10-12	2014	Male	72	Susceptible	Susceptible	Susceptible	Resistant	Susceptible	Susceptible	No	Isolate not available	Isolate not available	Isolate not available	Isolate not available
Paratyphi 1869	PDC 1	Outpatient	2014-10-12	2014	Male	432	Susceptible	Susceptible	Susceptible	Data not found	Susceptible	Susceptible	No	Isolate not available	Isolate not available	Isolate not available	Isolate not available
Paratyphi 1870	PDC 1	Outpatient	2014-10-16	2014	Male	396	Susceptible	Susceptible	Susceptible	Data not found	Susceptible	Susceptible	No	Isolate not available	Isolate not available	Isolate not available	Isolate not available
Paratyphi 1871	BSHI	Outpatient	2014-10-17	2014	Male	45	Susceptible	Susceptible	Susceptible	Intermediate	Susceptible	Susceptible	No	Isolate not available	Isolate not available	Isolate not available	Isolate not available
Paratyphi 1872	PDC 1	Outpatient	2014-10-17	2014	Male	84	Susceptible	Susceptible	Susceptible	Data not found	Susceptible	Susceptible	No	Isolate not available	Isolate not available	Isolate not available	Isolate not available
Paratyphi 1873	PDC 1	Outpatient	2014-10-17	2014	Male	288	Susceptible	Susceptible	Susceptible	Data not found	Susceptible	Susceptible	No	Isolate not available	Isolate not available	Isolate not available	Isolate not available
Paratyphi 1874	SSFH	Inpatient	2014-10-17	2014	Male	20	Susceptible	Susceptible	Susceptible	Intermediate	Susceptible	Susceptible	Yes	0.5	Intermediate	0.0625	Susceptible
Paratyphi 1875	PDC 1	Outpatient	2014-10-19	2014	Male	57	Susceptible	Data not found	Susceptible	Data not found	Susceptible	Susceptible	No	Isolate not available	Isolate not available	Isolate not available	Isolate not available
Paratyphi 1876	PDC 1	Outpatient	2014-10-22	2014	Male	168	Susceptible	Susceptible	Susceptible	Data not found	Susceptible	Susceptible	No	Isolate not available	Isolate not available	Isolate not available	Isolate not available
Paratyphi 1877	SSFH	Inpatient	2014-10-22	2014	Female	12	Susceptible	Susceptible	Susceptible	Intermediate	Susceptible	Susceptible	Yes	0.5	Intermediate	0.0625	Susceptible
Paratyphi 1878	BSHI	Inpatient	2014-10-24	2014	Female	22	Susceptible	Susceptible	Susceptible	Intermediate	Susceptible	Susceptible	No	Isolate not available	Isolate not available	Isolate not available	Isolate not available
Paratyphi 1879	PDC 1	Outpatient	2014-10-26	2014	Female	72	Susceptible	Susceptible	Susceptible	Data not found	Susceptible	Susceptible	No	Isolate not available	Isolate not available	Isolate not available	Isolate not available
Paratyphi 1880	PDC 1	Outpatient	2014-10-28	2014	Male	39	Susceptible	Susceptible	Susceptible	Data not found	Susceptible	Susceptible	No	Isolate not available	Isolate not available	Isolate not available	Isolate not available
Paratyphi 1881	PDC 1	Outpatient	2014-10-30	2014	Male	456	Susceptible	Susceptible	Susceptible	Data not found	Susceptible	Susceptible	No	Isolate not available	Isolate not available	Isolate not available	Isolate not available
Paratyphi 1882	PDC 1	Outpatient	2014-11-02	2014	Male	216	Susceptible	Susceptible	Susceptible	Data not found	Susceptible	Susceptible	No	Isolate not available	Isolate not available	Isolate not available	Isolate not available
Paratyphi 1883	PDC 1	Outpatient	2014-11-05	2014	Male	96	Susceptible	Susceptible	Susceptible	Data not found	Susceptible	Susceptible	No	Isolate not available	Isolate not available	Isolate not available	Isolate not available
Paratyphi 1884	BSHI	Inpatient	2014-11-11	2014	Male	156	Susceptible	Susceptible	Susceptible	Intermediate	Susceptible	Susceptible	No	Isolate not available	Isolate not available	Isolate not available	Isolate not available
Paratyphi 1885	PDC 1	Outpatient	2014-11-17	2014	Male	312	Susceptible	Susceptible	Susceptible	Data not found	Susceptible	Susceptible	No	Isolate not available	Isolate not available	Isolate not available	Isolate not available
Paratyphi 1886	PDC 1	Outpatient	2014-11-18	2014	Male	312	Susceptible	Susceptible	Susceptible	Data not found	Susceptible	Susceptible	No	Isolate not available	Isolate not available	Isolate not available	Isolate not available
Paratyphi 1887	SSFH	Inpatient	2014-11-21	2014	Male	73	Susceptible	Susceptible	Susceptible	Intermediate	Susceptible	Susceptible	Yes	0.5	Intermediate	0.0625	Susceptible
Paratyphi 1888	PDC 1	Outpatient	2014-11-25	2014	Male	72	Susceptible	Data not found	Susceptible	Data not found	Susceptible	Susceptible	No	Isolate not available	Isolate not available	Isolate not available	Isolate not available
Paratyphi 1889	PDC 1	Outpatient	2014-12-01	2014	Female	252	Susceptible	Susceptible	Susceptible	Data not found	Susceptible	Susceptible	No	Isolate not available	Isolate not available	Isolate not available	Isolate not available
Paratyphi 1890	PDC 1	Outpatient	2014-12-04	2014	Male	48	Susceptible	Susceptible	Susceptible	Data not found	Susceptible	Susceptible	No	Isolate not available	Isolate not available	Isolate not available	Isolate not available
Paratyphi 1891	PDC 1	Outpatient	2014-12-09	2014	Female	87	Susceptible	Susceptible	Susceptible	Data not found	Susceptible	Susceptible	No	Isolate not available	Isolate not available	Isolate not available	Isolate not available
Paratyphi 1892	SSFH	Inpatient	2014-12-12	2014	Male	53	Susceptible	Susceptible	Susceptible	Intermediate	Susceptible	Susceptible	Yes	0.5	Intermediate	0.0625	Susceptible
Paratyphi 1893	PDC 1	Outpatient	2014-12-17	2014	Male	36	Susceptible	Susceptible	Susceptible	Data not found	Susceptible	Susceptible	No	Isolate not available	Isolate not available	Isolate not available	Isolate not available
Paratyphi 1894	PDC 1	Outpatient	2014-12-20	2014	Female	53	Susceptible	Susceptible	Susceptible	Data not found	Susceptible	Data not found	No	Isolate not available	Isolate not available	Isolate not available	Isolate not available
Paratyphi 1895	PDC 1	Outpatient	2014-12-20	2014	Female	864	Susceptible	Susceptible	Susceptible	Data not found	Susceptible	Data not found	No	Isolate not available	Isolate not available	Isolate not available	Isolate not available
Paratyphi 1896	BSHI	Outpatient	2014-12-20	2014	Male	144	Susceptible	Susceptible	Susceptible	Intermediate	Susceptible	Susceptible	No	Isolate not available	Isolate not available	Isolate not available	Isolate not available
Paratyphi 1897	PDC 1	Outpatient	2014-12-21	2014	Male	360	Susceptible	Susceptible	Susceptible	Data not found	Susceptible	Susceptible	No	Isolate not available	Isolate not available	Isolate not available	Isolate not available
Paratyphi 1898	BSHI	Outpatient	2014-12-23	2014	Data not found	18	Susceptible	Susceptible	Susceptible	Intermediate	Susceptible	Susceptible	No	Isolate not available	Isolate not available	Isolate not available	Isolate not available
Paratyphi 1899	BSHI	Inpatient	2014-12-25	2014	Male	8	Susceptible	Susceptible	Susceptible	Intermediate	Susceptible	Susceptible	Yes	0.25	Intermediate	0.125	Susceptible
Paratyphi 1900	BSHI	Outpatient	2014-12-28	2014	Male	36	Susceptible	Susceptible	Susceptible	Resistant	Susceptible	Susceptible	No	Isolate not available	Isolate not available	Isolate not available	Isolate not available
Paratyphi 1901	BSHI	Outpatient	2014-12-31	2014	Male	14	Susceptible	Susceptible	Susceptible	Intermediate	Susceptible	Susceptible	No	Isolate not available	Isolate not available	Isolate not available	Isolate not available
Paratyphi 1902	BSHI	Outpatient	2015-01-06	2015	Female	12	Susceptible	Susceptible	Susceptible	Intermediate	Susceptible	Susceptible	No	Isolate not available	Isolate not available	Isolate not available	Isolate not available
Paratyphi 1903	PDC 1	Outpatient	2015-01-17	2015	Female	48	Susceptible	Susceptible	Susceptible	Data not found	Susceptible	Data not found	No	Isolate not available	Isolate not available	Isolate not available	Isolate not available
Paratyphi 1904	BSHI	Outpatient	2015-01-18	2015	Male	84	Susceptible	Susceptible	Susceptible	Intermediate	Susceptible	Susceptible	No	Isolate not available	Isolate not available	Isolate not available	Isolate not available
Paratyphi 1905	BSHI	Inpatient	2015-01-23	2015	Male	54	Susceptible	Susceptible	Susceptible	Intermediate	Susceptible	Susceptible	Yes	0.25	Intermediate	0.0625	Susceptible
Paratyphi 1906	PDC 1	Outpatient	2015-01-23	2015	Male	30	Susceptible	Susceptible	Susceptible	Data not found	Susceptible	Data not found	No	Isolate not available	Isolate not available	Isolate not available	Isolate not available
Paratyphi 1907	PDC 1	Outpatient	2015-01-25	2015	Male	276	Susceptible	Susceptible	Susceptible	Data not found	Susceptible	Data not found	No	Isolate not available	Isolate not available	Isolate not available	Isolate not available
Paratyphi 1908	BSHI	Outpatient	2015-01-27	2015	Female	60	Susceptible	Susceptible	Susceptible	Resistant	Susceptible	Susceptible	No	Isolate not available	Isolate not available	Isolate not available	Isolate not available
[truncated: 817 more rows]
